# Supplementary material for: Heat induces multiomic and phenotypic stress propagation in zebrafish embryos
Source: PNAS Nexus. 2023 May 23;2(5):pgad137. doi: 10.1093/pnasnexus/pgad137 (PMC10205475; doi:10.1093/pnasnexus/pgad137)
Supplement: pgad137_Supplementary_Data [file pgad137_supplementary_data.zip]

Archive with 3 entries (3 files):
- PNASNEXUS-PNASNEXUS-2022-01130-s01.pdf
- PNASNEXUS-PNASNEXUS-2022-01130-s02.xlsx
- PNASNEXUS-PNASNEXUS-2022-01130-s03.xlsx
