# Supplementary material for: Heat induces multiomic and phenotypic stress propagation in zebrafish embryos
Source: PNAS Nexus. 2023 May 23;2(5):pgad137. doi: 10.1093/pnasnexus/pgad137 (PMC10205475; doi:10.1093/pnasnexus/pgad137)
Supplement: pgad137_Supplementary_Data [file pgad137_supplementary_data.zip › PNASNEXUS-PNASNEXUS-2022-01130-s02.xlsx]

## Sheet: READ.ME
Sheet	Detail
DS2.1.Full.annotated.data	Dataset S2 - Metabolomics Excel Sheet 1 - Qualitative data for the 89 filtered masstags that are not predominantly present in the blank but are present in CM or SM
DS2.2.top.biomarkers	Dataset S2 - Metabolomics Excel Sheet 2 - List of biomarkers (all in clouds of CM and SM in fold-change ratio unit, top 10 in CM and SM in delta unit) in SM and CM and their possible hits (aggregated by masstag)
DS2.3.cloud.biomarkers.ChemOnt	Dataset S2 - Metabolomics Excel Sheet 3 - List of biomarkers in CM and SM cloud based on ratio unit, aggregated by similar subclasses (following Classyfire Chemical Ontology) for each masstag
DS2.4.subclass.rephits	Dataset S2 - Metabolomics Excel Sheet 4 - Subclass enrichment for representative hits in SM or CM masstags
DS2.5.KEGG.rephits.enrich	Dataset S2 - Metabolomics Excel Sheet 5 - KEGG pathway enrichment for representative hits in SM or CM masstags
DS2.6.aueries.enrichment	Dataset S2 - Metabolomics Excel Sheet 6 - Queries (genes and compounds) used for the functional analysis
DS2.7.joint.pathway	Dataset S2 - Metabolomics Excel Sheet 7 - Joint pathway analysis combining genes in TS and molecules in SM

## Sheet: DS2.1.Full.annotated.data
	Masstag	group.info.mzmed	group.info.rtmed	peak.area.max	peak.areaP.max	peak.sn.median	peak.egauss2.median	peak.width.median	blank.peak.area.cutoff	sample.peak.areaBC.max	min.sb.area.ratio	max.sb.area.ratio	n.samples.over.cutoff	prop.samples.over.cutoff	group.id	pcgroup.id	isotopes	isotope.cluster.id	charge	isMonoisotope	adduct	ref.hit	ref.adduct.hit	formula.mass	formula.charge	formula.hits	formula	calc.mass	calc.ppm.error	calc.RDBE	B1.peak.area	B2.peak.area	B3.peak.area	CM1.peak.area	CM2.peak.area	CM3.peak.area	SM1.peak.area	SM2.peak.area	SM3.peak.area	B.area.avg	CM.area.avg	SM.area.avg	B1.peak.areaP	B2.peak.areaP	B3.peak.areaP	CM1.peak.areaP	CM2.peak.areaP	CM3.peak.areaP	SM1.peak.areaP
71	M104.1072T27	104.107	26.9269	317269	0.004007	16953	0.065	5.17734	167002	150267	1.54834	1.8998	6	1	11	175	NA	NA	1	NA	NA	NA	NA	104.108	0	1	C5H14NO	104.108	1.9926	-0.5	70830.5	61139.3	57869.9	264788	275455	258575	292863	308000	317269	63279.9	266273	306044	0.000856	0.000812	0.000759	0.003377	0.003476	0.003362	0.003619
33	M105.0007T82	105.001	82.2661	139577	0.001763	129780	0.03	2.71009	0	139577	0	Inf	3	0.5	13	6	NA	NA	1	NA	NA	NA	NA	105.001	0	NA	NA	NA	NA	NA	0	0	0	0	0	0	135203	127701	139577	0	0	134160	0	0	0	0	0	0	0.001671
69	M105.1105T27	105.111	26.7066	14125.8	0.000178	7015.5	0.125	2.59252	0	14125.8	Inf	Inf	6	1	15	367	NA	NA	1	NA	NA	NA	NA	105.111	0	NA	NA	NA	NA	NA	0	0	0	10113.4	10048.6	12112.5	12796	13590.8	14125.8	0	10758.2	13504.2	0	0	0	0.000129	0.000127	0.000158	0.000158
25	M116.0708T90	116.071	89.9678	182350	0.002326	21	0.08	3.95199	101778	80572.1	0.84812	1.79165	3	0.5	45	216	NA	NA	1	NA	NA	NA	NA	116.071	0	1	C5H10NO2	116.071	1.766	1.5	42354.1	39100.9	44928.3	182350	147826	129790	90218.6	86319.6	97782.3	42127.8	153322	91440.2	0.000512	0.000519	0.000589	0.002326	0.001865	0.001688	0.001115
16	M120.9964T82	120.996	82.4322	25026.1	0.000968	8425	0.07	2.88392	0	25026.1	0	Inf	3	0.5	17	31	NA	NA	-1	NA	[M+Cl]- 86.0252	NA	NA	120.996	0	1	C3H5O3S	120.996	-0.4018	3.5	0	0	0	0	0	0	19420.8	25026.1	21915.5	0	0	22120.8	0	0	0	0	0	0	0.000755
35	M127.0728T33	127.073	33.1742	837598	0.010569	47	0.07	4.60939	395226	442372	0.618869	2.11929	4	0.666667	79	587	NA	NA	1	NA	NA	NA	NA	127.073	0	2	C3H7N6|C5H12NaO2	127.0732|127.0735	1.0593|-1.1417	3.5|-0.5	152327	148654	173120	677789	837598	659967	398548	244593	250294	158034	725118	297812	0.001842	0.001975	0.002271	0.008644	0.010569	0.008582	0.004925
88	M128.9861T120	128.986	120.327	21299.5	0.000843	13459	0.04	2.25442	0	21299.5	Inf	Inf	6	1	33	243	NA	NA	-1	NA	NA	NA	NA	128.986	0	1	C4H2ClN2O	128.986	-0.1072	4.5	0	0	0	16193.2	17429	20276.3	20509.7	20734.3	21299.5	0	17966.2	20847.8	0	0	0	0.000631	0.000622	0.000843	0.000798
14	M132.0769T32	132.077	31.6485	1248854	0.015927	446556	0.05	3.97724	1106042	142811	0.542015	1.12912	3	0.5	94	587	NA	NA	1	NA	[M+H-C2H4]+ 159.092	NA	NA	132.077	0	1	C4H10N3O2	132.077	1.0796	1.5	430652	474881	486909	1248854	1149496	1127952	599491	644085	658701	464148	1175434	634092	0.005207	0.006309	0.006387	0.015927	0.014505	0.014667	0.007409
20	M133.0507T72	133.051	71.6601	38499.9	0.001519	33	0.07	5.15535	13685.3	24814.6	0.283895	2.81323	3	0.5	43	224	NA	NA	-1	NA	NA	NA	NA	133.05	0	2	C5H9O4|C6H8NNaO	133.0501|133.0504	0.155|-1.9073	1.5|3	0	3313.01	0	5720.35	3885.18	3929.89	34292.8	29712.2	38499.9	1104.34	4511.81	34168.3	0	0.000136	0	0.000223	0.000139	0.000163	0.001334
45	M137.0459T83	137.046	82.8651	198124	0.002527	42	0.07	2.36414	0	198124	Inf	Inf	6	1	106	541	NA	NA	1	NA	NA	NA	NA	137.047	0	1	C5H5N4O	137.046	0.8667	5.5	0	0	0	198124	160157	154875	79270.4	87248.3	66795.6	0	171052	77771.4	0	0	0	0.002527	0.002021	0.002014	0.00098
55	M146.0462T27	146.046	27.4746	25741.5	0.001009	15987	0.06	2.15855	0	25741.5	Inf	Inf	6	1	85	64	NA	NA	-1	NA	NA	NA	NA	146.046	0	1	C6H7N2NaO	146.046	0.5321	4	0	0	0	21268.3	25741.5	24266.2	5078.53	5084.46	3532.31	0	23758.7	4565.1	0	0	0	0.000829	0.000919	0.001009	0.000198
61	M146.1176T32	146.118	31.648	71394.4	0.000903	32454	0.13	2.44154	0	71394.4	Inf	Inf	6	1	136	592	NA	NA	1	NA	NA	CID187 acetylcholine; [M.]+_1.1.1.1	NA	146.118	0	1	C7H16NO2	146.118	0.3826	0.5	0	0	0	53524.4	30687.2	52068.9	47248.8	71394.4	56834.2	0	45426.8	58492.5	0	0	0	0.000683	0.000387	0.000677	0.000584
84	M154.9906T202	154.991	201.545	24158.3	0.000934	12367	0.06	2.80426	0	24158.3	Inf	Inf	6	1	102	238	NA	NA	-1	NA	NA	NA	NA	154.99	0	1	C7H4ClO2	154.99	0.5174	5.5	0	0	0	15303.6	15358.9	14089.5	20415.3	24158.3	22327.9	0	14917.3	22300.5	0	0	0	0.000596	0.000549	0.000586	0.000794
30	M155.0816T28	155.082	28.0793	89949.3	0.001147	25339	0.14	4.23012	44086.8	45862.5	0.609973	2.04028	3	0.5	168	207	NA	NA	1	NA	NA	CID5570 trigonelline; [M+NH4]+_1.1.1.2|CID3620 homarine; [M+NH4]+_1.1.2.2	NA	155.082	0	1	C7H11N2O2	155.082	0.8029	3.5	7372.98	14718.5	8571.26	89949.3	82828.1	45337.2	28697	26891.7	28355.3	10220.9	72704.9	27981.3	8.91e-05	0.000196	0.000112	0.001147	0.001045	0.00059	0.000355
46	M157.0973T43	157.097	43.3321	112324	0.001432	15227	0.1	2.47112	0	112324	Inf	Inf	6	1	174	1	NA	NA	1	NA	NA	NA	NA	157.098	0	1	C7H13N2O2	157.098	0.6245	2.5	0	0	0	112324	89346.1	95975.4	46051.1	42878	44455.8	0	99215.1	44461.6	0	0	0	0.001432	0.001127	0.001248	0.000569
50	M160.0969T32	160.097	32.134	211004	0.002691	27368.5	0.055	2.67191	0	211004	Inf	Inf	6	1	187	587	NA	NA	1	NA	[M+H]+ 159.092	NA	NA	160.097	0	2	C7H14NO3|C8H13N2Na	160.0974|160.0976	0.3559|-1.358	1.5|3	0	0	0	211004	210156	181060	89079	83768	105922	0	200740	92923.1	0	0	0	0.002691	0.002652	0.002354	0.001101
62	M162.0773T52	162.077	51.9043	36633.9	0.001523	18233	0.07	2.86244	0	36633.9	Inf	Inf	6	1	138	6	NA	NA	-1	NA	NA	NA	NA	162.077	0	2	C7H11N2NaO|C6H12NO4	162.0769|162.0766	-0.8044|0.8885	3|1.5	0	0	0	35884.3	32706.1	36633.9	12081	9193.91	12542	0	35074.7	11272.3	0	0	0	0.001399	0.001168	0.001523	0.00047
15	M162.1125T28	162.113	28.4058	232480	0.002934	72744.5	0.085	3.76917	98307.7	134172	0.865427	2.36481	3	0.5	192	428	NA	NA	1	NA	[M+Na]+ 139.127	NA	NA	162.113	0	2	C7H16NO3|C8H15N2Na	162.113|162.1133	0.4176|-1.275	0.5|2	24321.5	32273.9	36240.4	223470	232480	184826	87621.7	93004	85078.2	30945.3	213592	88567.9	0.000294	0.000429	0.000475	0.00285	0.002934	0.002403	0.001083
87	M162.9031T60	162.903	60.383	17090.6	0.000665	11235	0.07	2.86551	0	17090.6	Inf	Inf	6	1	142	251	NA	NA	-1	NA	NA	NA	NA	162.903	0	NA	NA	NA	NA	NA	0	0	0	12245	14292.3	12712.6	17090.6	16824.4	14538.1	0	13083.3	16151	0	0	0	0.000477	0.00051	0.000529	0.000665
48	M165.1023T95	165.102	95.242	50879.2	0.000642	6596.5	0.15	2.74163	0	50879.2	Inf	Inf	6	1	204	312	NA	NA	1	NA	NA	NA	NA	165.103	0	1	C9H13N2O	165.103	0.1111	4.5	0	0	0	37508.1	50879.2	44312.6	14365.3	20254.5	15190	0	44233.3	16603.3	0	0	0	0.000478	0.000642	0.000576	0.000178
76	M165.9791T232	165.979	231.662	14551.6	0.000567	6825.5	0.115	2.80278	0	14551.6	Inf	Inf	6	1	153	163	NA	NA	-1	NA	NA	NA	NA	165.979	0	1	C4H2ClN3NaO	165.978	0.9495	4.5	0	0	0	14551.6	14288.1	13384.6	7195.38	5410.89	6844.31	0	14074.8	6483.52	0	0	0	0.000567	0.00051	0.000557	0.00028
81	M166.0180T46	166.018	46.1129	524851	0.021824	250112	0.06	5.78561	12516	512335	22.9402	41.9345	6	1	154	10	[15][M]-	15	-1	TRUE	NA	CID5862 cysteine; [M-H+FA]-_1.1.1.1	NA	166.018	0	3	C4H8NO4S|C5H7N2NaOS|C7H5ClN3	166.0174|166.0177|166.0172	0.4307|-1.2221|1.6588	3.5|5|6.5	3029.94	0	0	521215	521547	524851	301249	287119	319474	1009.98	522538	302614	0.000119	0	0	0.020314	0.018628	0.021824	0.011716
79	M167.0214T46	167.021	45.5881	21577.4	0.000897	10924	0.075	2.90217	0	21577.4	Inf	Inf	6	1	158	10	[15][M+1]-	15	-1	FALSE	NA	NA	NA	NA	NA	NA	NA	NA	NA	NA	0	0	0	21053	20374	21577.4	10604.5	11480.1	10866	0	21001.5	10983.5	0	0	0	0.000821	0.000728	0.000897	0.000412
82	M168.0139T46	168.014	46.0152	23957.9	0.000874	12723.5	0.085	2.86987	0	23957.9	Inf	Inf	6	1	165	10	NA	NA	-1	NA	NA	NA	NA	168.013	0	1	C2H3N5NaO3	168.013	-0.1637	3.5	0	0	0	21068.6	23957.9	21019	10852.8	14106.5	12528.2	0	22015.2	12495.8	0	0	0	0.000821	0.000856	0.000874	0.000422
40	M173.0922T29	173.092	28.713	173432	0.002212	13955.5	0.065	2.77794	0	173432	Inf	Inf	6	1	236	116	NA	NA	1	NA	NA	NA	NA	173.093	0	2	C7H13N2O3|C8H12N3Na	173.0926|173.0929	0.4864|-1.0988	2.5|4	0	0	0	173432	150479	95376.9	33081.8	42395.2	29863.1	0	139762	35113.4	0	0	0	0.002212	0.001899	0.00124	0.000409
26	M178.0262T124	178.026	124.137	15054.9	0.000586	8406	0.07	2.27876	0	15054.9	0	Inf	3	0.5	212	358	NA	NA	-1	NA	NA	NA	NA	178.026	0	3	C8H3N4Na|C4H7ClN4O2|C7H4N3O3	178.0255|178.0258|178.0253	0.4299|-0.7653|1.9712	9|3|7.5	0	0	0	0	0	0	15054.9	11391.1	11851.3	0	0	12765.8	0	0	0	0	0	0	0.000586
37	M180.0667T83	180.067	83.1215	66296.2	0.002757	24	0.14	5.14273	57473	8823.24	0.466348	1.15352	3	0.5	220	478	NA	NA	-1	NA	NA	NA	NA	180.066	0	2	C9H10NO3|C10H9N2Na	180.0661|180.0663	0.4917|-1.0321	5.5|7	19008.1	23001.3	23124.2	58723.6	63365.8	66296.2	39022.6	28876.2	26802.4	21711.2	62795.2	31567	0.000745	0.000944	0.000912	0.002289	0.002263	0.002757	0.001518
38	M180.0866T27	180.087	27.4897	13611.6	0.000174	9072	0.16	2.21541	0	13611.6	0	Inf	4	0.666667	268	446	NA	NA	1	NA	NA	NA	NA	180.087	0	3	C5H8N8|C6H14NO5|C7H13N2NaO2	180.0872|180.0872|180.0875	-0.2089|-0.2383|-1.7619	6|0.5|2	0	0	0	13611.6	12861	9412.35	0	0	3649.16	0	11961.7	1216.38	0	0	0	0.000174	0.000162	0.000122	0
42	M187.0602T48	187.06	47.5925	133101	0.001697	70865	0.13	2.8335	0	133101	Inf	Inf	6	1	294	342	NA	NA	1	NA	[M+H-H20]+ 204.065	NA	NA	187.061	0	3	C8H11O5|C7H5N7|C9H10NNaO2	187.0606|187.0606|187.0609	0.7026|0.7309|-0.7642	3.5|9|5	0	0	0	133101	103880	109884	37752.5	42250.9	31327.2	0	115622	37110.2	0	0	0	0.001697	0.001311	0.001429	0.000467
32	M187.1077T30	187.108	30.1472	37900.7	0.000483	15	0.07	2.13038	0	37900.7	0	Inf	3	0.5	295	1241	NA	NA	1	NA	NA	NA	NA	187.108	0	2	C8H15N2O3|C9H14N3Na	187.1083|187.1085	-0.1562|-1.6227	2.5|4	0	0	0	37900.7	31152.3	35670.4	0	0	0	0	34907.8	0	0	0	0	0.000483	0.000393	0.000464	0
86	M188.9516T232	188.952	231.59	176588	0.006868	95181.5	0.02	3.957	0	176588	Inf	Inf	6	1	265	1100	NA	NA	-1	NA	NA	NA	NA	188.951	0	NA	NA	NA	NA	NA	0	0	0	122243	126131	124355	176588	170614	164134	0	124243	170445	0	0	0	0.004764	0.004505	0.005171	0.006868
85	M190.9487T232	190.949	231.59	116330	0.004499	62380	0.025	3.98172	0	116330	Inf	Inf	6	1	272	1100	NA	NA	-1	NA	NA	NA	NA	190.948	0	NA	NA	NA	NA	NA	0	0	0	76658.4	90116.3	86830.4	114023	116330	112767	0	84535	114374	0	0	0	0.002988	0.003219	0.003611	0.004435
80	M192.9457T232	192.946	231.582	19558.6	0.000761	11434	0.05	2.30769	0	19558.6	Inf	Inf	6	1	281	1100	NA	NA	-1	NA	NA	NA	NA	192.945	0	1	C2H3ClN2NaO3S	192.945	0.2551	3.5	0	0	0	10073.6	9860.54	9765.7	19558.6	17376.4	17285.4	0	9899.95	18073.5	0	0	0	0.000393	0.000352	0.000406	0.000761
41	M193.0176T82	193.018	82.4322	143462	0.00558	252	0.04	5.74869	0	143462	Inf	Inf	6	1	282	31	NA	NA	-1	NA	[2M-2H+Na]- 86.0252 [M-H]- 194.025	NA	NA	193.017	0	4	C6H9O5S|C5H3N7S|C9H6ClN2O|C7H8NNaO2S	193.0171|193.0171|193.0169|193.0173	-0.0104|0.017|1.0459|-1.432	4.5|10|7.5|6	0	0	0	5080.45	5865.94	11238.7	143462	141525	140454	0	7395.04	141814	0	0	0	0.000198	0.00021	0.000467	0.00558
3	M199.0047T124	199.005	124.304	94130.9	0.003641	57707	0.04	3.39127	0	94130.9	0	Inf	3	0.5	316	358	NA	NA	-1	NA	NA	NA	NA	199.004	0	3	C6H8NaO4S|C9H5ClN2Na|C4H3N6O2S	199.0041|199.0039|199.0038	0.3987|1.4233|1.8041	4.5|7.5|8.5	0	0	0	0	0	0	88807.3	94130.9	87077	0	0	90005.1	0	0	0	0	0	0	0.003454
44	M199.1441T192	199.144	192.205	369603	0.004714	114002	0.02	3.25236	0	369603	Inf	Inf	6	1	333	1482	NA	NA	1	NA	NA	NA	NA	199.145	0	1	C10H19N2O2	199.145	-0.1323	2.5	0	0	0	369603	332209	345455	151632	152943	121425	0	349089	142000	0	0	0	0.004714	0.004192	0.004492	0.001874
47	M201.1234T127	201.123	127.22	558081	0.007117	314796	0.03	2.91541	0	558081	Inf	Inf	6	1	342	154	NA	NA	1	NA	NA	NA	NA	201.124	0	2	C9H17N2O3|C10H16N3Na	201.1239|201.1242	0.0345|-1.3298	2.5|4	0	0	0	558081	459964	485997	217382	246038	222895	0	501347	228772	0	0	0	0.007117	0.005804	0.00632	0.002686
75	M203.0560T48	203.056	47.8453	234248	0.009486	110	0.065	5.715	0	234248	Inf	Inf	6	1	345	21	[29][M]-	29	-1	TRUE	NA	NA	NA	203.055	0	3	C7H5N7O|C8H11O6|C9H10NNaO3	203.0556|203.0556|203.0558	-0.2991|-0.3252|-1.6765	9|3.5|5	0	0	0	202763	234248	228143	93176	89019.8	106002	0	221718	96065.8	0	0	0	0.007903	0.008366	0.009486	0.003624
70	M204.0595T48	204.06	47.7183	17899.8	0.000678	11288	0.08	2.83189	0	17899.8	Inf	Inf	6	1	354	21	[29][M+1]-	29	-1	FALSE	NA	NA	NA	NA	NA	NA	NA	NA	NA	NA	0	0	0	14889	17899.8	16308.8	6277.28	6168.42	5348.36	0	16365.9	5931.35	0	0	0	0.00058	0.000639	0.000678	0.000244
83	M204.9463T197	204.946	196.727	30388.2	0.001199	17327.5	0.05	2.84287	0	30388.2	Inf	Inf	6	1	360	144	NA	NA	-1	NA	NA	NA	NA	204.946	0	NA	NA	NA	NA	NA	0	0	0	15269.7	20404.5	20101.7	27520.6	27681.6	30388.2	0	18592	28530.1	0	0	0	0.000595	0.000729	0.000836	0.00107
49	M205.0706T47	205.071	47.4991	143415	0.00181	66499	0.11	2.56884	0	143415	Inf	Inf	6	1	358	342	NA	NA	1	NA	[M+H]+ 204.065	NA	NA	205.071	0	3	C7H7N7O|C8H13O6|C9H12NNaO3	205.0712|205.0712|205.0715	-0.2509|-0.2767|-1.6148	8|2.5|4	0	0	0	128098	143415	118086	52335.8	57421.9	53170.4	0	129866	54309.4	0	0	0	0.001634	0.00181	0.001536	0.000647
63	M207.0121T157	207.012	157.204	237863	0.009382	24192.5	0.09	7.29765	68657.6	169205	1.05658	3.46447	6	1	378	864	NA	NA	-1	NA	NA	NA	NA	207.012	0	5	C10H7O3S|C3H2N7NaO3|C4H8NaO8|C2H3N6O6|C11H6NNaS	207.0116|207.0117|207.0117|207.0114|207.0119	0.0061|-0.4341|-0.4597|0.8914|-1.3194	9.5|6|0.5|4.5|11	0	0	16621	72542.1	115090	153245	149452	205917	237863	5540.34	113626	197744	0	0	0.000656	0.002827	0.004111	0.006372	0.005813
7	M208.9947T164	208.995	163.898	46473.8	0.001833	27884	0.08	2.81066	0	46473.8	0	Inf	3	0.5	386	340	NA	NA	-1	NA	NA	NA	NA	208.994	0	2	C3H7ClN2NaO5|C9H6ClN2S	208.9941|208.994	0.2517|0.713	0.5|9.5	0	0	0	0	0	0	40989.9	37351	46473.8	0	0	41604.9	0	0	0	0	0	0	0.001594
11	M213.0121T189	213.012	188.892	429984	0.01696	32	0.11	8.91867	359307	70677	0.438728	1.1967	3	0.5	406	106	NA	NA	-1	NA	NA	NA	NA	213.012	0	1	C8H11ClNaOS	213.012	-0.3866	4.5	168286	165316	158071	157638	299174	241754	382572	359336	429984	163891	232855	390631	0.006591	0.006783	0.006236	0.006144	0.010685	0.010052	0.014879
12	M214.9994T82	214.999	82.0113	29127.4	0.001127	16328	0.08	2.85844	0	29127.4	0	Inf	3	0.5	422	31	NA	NA	-1	NA	[M-2H+Na]- 194.025	NA	NA	214.999	0	5	C9H5ClN2NaO|C4H3N6O3S|C5H2N7NaS|C6H8NaO5S|C8H6ClNO4	214.9988|214.9987|214.999|214.999|214.9985	0.2335|0.586|-0.6903|-0.7149|1.5097	7.5|8.5|10|4.5|6	0	0	0	0	0	0	25467	29127.4	21442.4	0	0	25345.6	0	0	0	0	0	0	0.00099
67	M217.0300T28	217.03	28.1654	57945.2	0.002241	38224	0.08	3.2373	16935.7	41009.6	1.65953	3.4215	6	1	435	1175	NA	NA	-1	NA	NA	NA	NA	217.029	0	4	C12H8ClNO|C8H5N6S|C2H6N6NaO5|C5H11ClN4NaS	217.0294|217.0296|217.0297|217.0291	-0.0409|-0.956|-1.4002|1.6974	9|11.5|2.5|3.5	4047.77	2751.98	0	28105.3	33313.2	33424.1	55005.6	57945.2	54927.9	2266.58	31614.2	55959.6	0.000159	0.000113	0	0.001095	0.00119	0.00139	0.002139
54	M217.0481T222	217.048	221.663	84395.4	0.003282	29866	0.05	3.43727	47193.7	37201.7	1.05277	1.78828	6	1	436	131	NA	NA	-1	NA	NA	NA	NA	217.048	0	4	C8H5N6O2|C10H10NaO4|C5H8ClN7O|C6H14ClO6	217.0474|217.0477|217.0479|217.0479	0.5508|-0.7378|-1.6937|-1.7181	9.5|5.5|5|-0.5	14612	15740.6	19154.1	53701.3	49684.2	51036.3	84395.4	68858.8	79673.7	16502.2	51473.9	77642.6	0.000572	0.000646	0.000756	0.002093	0.001775	0.002122	0.003282
23	M218.0356T27	218.036	26.5603	18376.1	0.000711	9438	0.09	2.67284	0	18376.1	0	Inf	3	0.5	440	433	NA	NA	-1	NA	NA	NA	NA	218.035	0	5	C6H7N6NaS|C10H10ClNNaO|C5H8N5O3S|C2H11ClN6O2S|C13H4N3O	218.0351|218.0349|218.0348|218.0353|218.0354	-0.1567|0.7542|1.1017|-1.1326|-1.8869	8|5.5|6.5|2|13.5	0	0	0	0	0	0	14370	18376.1	12341.8	0	0	15029.3	0	0	0	0	0	0	0.000559
78	M218.0458T135	218.046	134.84	19001.6	0.000741	10012	0.09	2.75175	0	19001.6	Inf	Inf	6	1	441	1254	NA	NA	-1	NA	NA	NA	NA	218.045	0	3	C11H8NO4|C4H11N4NaO3S|C12H7N2NaO	218.0453|218.045|218.0456	-0.4258|1.3043|-1.6842	8.5|3|10	0	0	0	19001.6	16811.2	13841.1	8509.14	6574.42	11231.5	0	16551.3	8771.7	0	0	0	0.000741	0.0006	0.000576	0.000331
51	M227.1390T154	227.139	154.492	101502	0.00132	54322	0.04	2.63168	0	101502	Inf	Inf	6	1	430	264	NA	NA	1	NA	NA	NA	NA	227.14	0	2	C11H19N2O3|C12H18N3Na	227.1396|227.1398	-0.0575|-1.2655	3.5|5	0	0	0	88273.4	98650.1	101502	41215	51226.1	40374.7	0	96141.8	44271.9	0	0	0	0.001126	0.001245	0.00132	0.000509
53	M229.1182T113	229.118	112.515	89388.7	0.001162	51.5	0.04	2.40768	0	89388.7	Inf	Inf	6	1	440	1357	NA	NA	1	NA	NA	NA	NA	229.119	0	2	C10H17N2O4|C11H16N3NaO	229.1188|229.1191	-0.3019|-1.4994	3.5|5	0	0	0	78574.4	88565.7	89388.7	46800.5	39131.3	44993.8	0	85509.6	43641.9	0	0	0	0.001002	0.001118	0.001162	0.000578
72	M236.0986T255	236.099	255.429	20659	0.000261	17	0.11	2.65966	0	20659	Inf	Inf	6	1	478	148	NA	NA	1	NA	NA	NA	NA	236.099	0	4	C2H14ClN10Na|C9H19ClN3S|C5H8N12|C6H14N5O5	236.0989|236.0988|236.0995|236.0995	1.0157|1.4017|-1.4233|-1.4457	0|3.5|8|2.5	0	0	0	11518.5	13219.3	19738.4	18820.8	20659	17819.8	0	14825.4	19099.8	0	0	0	0.000147	0.000167	0.000257	0.000233
64	M242.0800T28	242.08	27.626	25308.9	0.000979	18391	0.13	2.69837	0	25308.9	0	Inf	5	0.833333	590	877	NA	NA	-1	NA	[M-H-CH2]- 257.103	NA	NA	242.079	0	7	C7H11ClN8|C8H17ClNO5|C12H13NNaO3|C4H14N6O4S|C9H16ClN2NaO2|C11H14O6|C10H8N7O	242.0795|242.0795|242.0793|242.0797|242.0798|242.079|242.079	-0.104|-0.1259|0.753|-0.9463|-1.2594|1.8865|1.9083	6|0.5|6.5|3|2|5|10.5	0	0	0	7123.02	0	8655.9	21956.6	25308.9	23541.4	0	5259.64	23602.3	0	0	0	0.000278	0	0.00036	0.000854
89	M258.1100T28	258.11	27.8257	197097	0.002436	92296	0.095	3.65418	24048.3	173049	2.7517	8.1959	6	1	576	1563	NA	NA	1	NA	NA	NA	NA	258.111	0	6	C13H17NNaO3|C12H18O6|C11H12N7O|C8H15ClN8|C9H21ClNO5|C5H18N6O4S	258.1106|258.1103|258.1103|258.1108|258.1108|258.111	-0.1944|0.8686|0.8891|-0.9983|-1.0188|-1.7882	5.5|4|9.5|5|-0.5|2	7605.33	9353.68	6609.06	67120.5	81358.1	66173.8	197097	191225	186245	7856.02	71550.8	191522	9.2e-05	0.000124	8.67e-05	0.000856	0.001027	0.00086	0.002436
24	M268.1040T90	268.104	90.4616	196920	0.002561	30789	0.05	2.44855	107058	89862.4	0.265111	1.83938	3	0.5	623	208	NA	NA	1	NA	NA	NA	NA	268.104	0	3	C10H14N5O4|C3H17N8NaO3S|C11H13N6NaO	268.1046|268.1042|268.1049	-0.2403|1.1668|-1.2637	6.5|1|8	28258.2	35922.6	40546.7	179218	167708	196920	34997.9	36544.1	28382.2	34909.1	181282	33308.1	0.000342	0.000477	0.000532	0.002286	0.002116	0.002561	0.000433
10	M274.9905T124	274.99	124.304	30812	0.001198	21212	0.07	2.3041	0	30812	0	Inf	3	0.5	815	358	NA	NA	-1	NA	NA	NA	NA	274.99	0	6	C17H4ClO2|C6H3N4O9|C7H2N5NaO6|C10H7ClN3NaOS|C6H11IN3Na|C3H6ClN5O8	274.99|274.99|274.9903|274.9896|274.9895|274.9905	-0.0151|-0.0902|-1.088|1.3567|1.5937|-1.8617	15.5|7.5|9|10|2|3	0	0	0	0	0	0	30812	26100.7	30361	0	0	29091.2	0	0	0	0	0	0	0.001198
73	M291.0792T263	291.079	263.491	62533.5	0.002233	19884.5	0.075	3.97199	14917.9	47615.7	1.58199	4.19185	6	1	915	209	NA	NA	-1	NA	NA	NA	NA	291.079	0	12	C20H12NaO|C16H16ClO3|C3H3N18|C4H9N11O5|C5H15N4O10|C9H19ClN3NaO2S|C12H13N5O2S|C17H15ClNNa|C5H8N12NaO2|C6H14N5NaO7|C8H20ClN2O5S|C7H14ClN9S	291.0786|291.0788|291.0788|291.0788|291.0788|291.0784|291.079|291.0791|291.0791|291.0791|291.0781|291.0781	0.2261|-0.5049|-0.5394|-0.5576|-0.5757|0.7911|-1.1872|-1.4475|-1.5002|-1.5184|1.7338|1.752	14.5|8.5|11.5|6|0.5|3|11|10|7.5|2|1.5|7	0	3611.41	0	48396.8	62533.5	52542	30157.4	31748.9	23600	1203.8	54490.8	28502.1	0	0.000148	0	0.001886	0.002233	0.002185	0.001173
34	M291.9702T124	291.97	124.332	126247	0.001594	74261	0.07	3.02388	0	126247	0	Inf	3	0.5	740	1389	NA	NA	1	NA	NA	NA	NA	291.971	0	10	C5H7ClNO11|C8H9IN2O2|C9H3NNaO9|C12H5ClN2O3S|C15H2NO4S|C6H6ClN2NaO8|C8H4O12|C13H4ClN3NaS|C2H3N7NaO7S|C3H9NaO12S	291.9708|291.9709|291.9705|291.9709|291.9705|291.971|291.9703|291.9712|291.9712|291.9712	-0.1277|-0.514|0.6011|-0.7372|0.9313|-1.0674|1.5409|-1.677|-1.7477|-1.7658	2.5|5|8.5|13|17.5|4|7|14.5|6.5|1	0	0	0	0	0	0	105293	110691	126247	0	0	114077	0	0	0	0	0	0	0.001301
66	M292.0725T28	292.072	27.5224	57341	0.002226	43709	0.07	2.69837	0	57341	Inf	Inf	6	1	924	877	NA	NA	-1	NA	[M+Cl]- 257.103	NA	NA	292.072	0	10	C9H13N6NaO2S|C5H17ClN6O4S|C16H10N3O3|C13H16ClNNaO3|C8H14N5O5S|C7H8N12S|C6H16ClN7NaOS|C17H9N4Na|C12H17ClO6|C11H11ClN7O	292.0718|292.0721|292.0722|292.0716|292.0716|292.0716|292.0723|292.0725|292.0714|292.0714	0.3526|-0.3759|-0.9391|1.0325|1.292|1.3101|-1.3154|-1.8785|1.972|1.9901	8|2|13.5|5.5|6.5|12|3.5|15|4|9.5	0	0	0	18293.4	18591.3	18987.1	50472.4	57341	56439.8	0	18623.9	54751	0	0	0	0.000713	0.000664	0.00079	0.001963
65	M303.0623T160	303.062	159.985	29026.2	0.001181	9480	0.135	3.86616	0	29026.2	Inf	Inf	6	1	1009	223	NA	NA	-1	NA	NA	NA	NA	303.062	0	11	C14H11N2O6|C13H5N9O|C4H17ClN6NaO4S|C2H12ClN12O2S|C15H10N3NaO3|C7H14N5NaO5S|C6H8N12NaS|C10H8ClN10|C11H14ClN3O5|C11H17ClNaO6|C10H11ClN7NaO	303.0617|303.0617|303.0618|303.0615|303.062|303.0613|303.0613|303.0622|303.0622|303.0611|303.0611	0.0634|0.0808|-0.2993|0.6236|-0.842|1.3082|1.3256|-1.5266|-1.5441|1.9635|1.9809	10.5|16|0.5|4.5|12|5|10.5|11.5|6|2.5|8	0	0	0	29026.2	24457.4	28406.5	8333.39	9743.7	10177.8	0	27296.7	9418.3	0	0	0	0.001131	0.000874	0.001181	0.000324
29	M303.2175T212	303.217	212.452	11469.9	0.000425	15	0.14	2.26111	0	11469.9	0	Inf	3	0.5	1015	255	NA	NA	-1	NA	NA	NA	NA	303.217	0	4	C15H25N7|C16H31O5|C17H30NNaO2|C7H29N9O2S	303.2171|303.2171|303.2174|303.2165	-0.5713|-0.5887|-1.4937|1.5778	7|1.5|3|0	0	0	0	10916.2	11469.9	9813.29	0	0	0	0	10733.1	0	0	0	0	0.000425	0.00041	0.000408	0
39	M305.1343T63	305.134	62.6884	112620	0.001464	60872	0.07	3.01898	0	112620	0	Inf	5	0.833333	800	253	NA	NA	1	NA	NA	NA	NA	305.135	0	6	C11H15N9O2|C12H21N2O7|C13H20N3NaO4|C4H18N12NaOS|C8H18ClN10O|C8H21ClN7NaO2	305.1349|305.1349|305.1352|305.1345|305.1354|305.1343	-0.0336|-0.0509|-0.9502|1.2027|-1.6301|1.8536	9|3.5|5|3.5|4.5|1	0	0	0	83768.9	90684.2	112620	16237.1	0	23809.9	0	95691.1	13349	0	0	0	0.001068	0.001144	0.001464	0.000201
31	M307.9647T82	307.965	81.9491	180898	0.002289	154229	0.04	2.29468	0	180898	0	Inf	3	0.5	815	1794	NA	NA	1	NA	NA	NA	NA	307.965	0	8	C8H4O13|C15H2NO5S|C9H3NNaO10|C3H10ClIN6O|C11H2ClN6NaS|C5H7ClNO12|C8H9IN2O3|C4H4ClN5NaO8	307.9652|307.9654|307.9655|307.9649|307.9648|307.9657|307.9658|307.9646	0.0829|-0.495|-0.8081|0.9128|1.392|-1.4989|-1.8652|1.9699	7|17.5|8.5|1|15|2.5|5|4.5	0	0	0	0	0	0	113121	180898	141056	0	0	145025	0	0	0	0	0	0	0.001398
21	M307.9657T124	307.966	124.316	20653	0.000799	14737	0.09	2.3041	0	20653	0	Inf	3	0.5	1040	358	NA	NA	-1	NA	[M-H-COCH2]- 350.984	NA	NA	307.965	0	8	C8H4O13|C15H2NO5S|C3H10ClIN6O|C9H3NNaO10|C11H2ClN6NaS|C5H7ClNO12|C4H4ClN5NaO8|C8H9IN2O3	307.9652|307.9654|307.9649|307.9655|307.9648|307.9657|307.9646|307.9658	0.0036|-0.5743|0.8334|-0.8874|1.3127|-1.5783|1.8906|-1.9446	7|17.5|1|8.5|15|2.5|4.5|5	0	0	0	0	0	0	14047.8	20653	19813.6	0	0	18171.5	0	0	0	0	0	0	0.000546
28	M341.1089T38	341.109	37.5526	140761	0.005853	23	0.09	6.15466	125028	15733.2	0.244514	1.12584	3	0.5	1276	891	NA	NA	-1	NA	NA	NA	NA	341.108	0	19	C10H9N14O|C11H15N7O6|C12H21O11|C19H19NO3S|C12H14N8NaO3|C13H20NNaO8|C4H18N10NaO5S|C3H12N17NaS|C20H18N2NaS|C7H12ClN15|C8H18ClN8O5|C25H13N2|C8H21ClN5NaO6|C7H15ClN12NaO|C12H26IN2O|C3H19N9O8S|C2H13N16O3S|C14H20ClN5OS|C16H22ClN2O2S	341.1084|341.1084|341.1084|341.1086|341.1087|341.1087|341.108|341.108|341.1088|341.1089|341.1089|341.1079|341.1078|341.1078|341.109|341.1077|341.1077|341.1077|341.1091	-0.014|-0.0295|-0.0451|-0.5668|-0.8339|-0.8495|1.0764|1.0919|-1.3712|-1.4422|-1.4577|1.4591|1.6586|1.6741|-1.8039|1.8808|1.8963|1.9413|-1.995	13.5|8|2.5|13|9.5|4|2.5|8|14.5|9|3.5|20.5|0|5.5|0.5|1|6.5|9|8.5	49791.2	55471.5	54649.8	132814	128212	140761	38016.5	35728.8	30571	53304.2	133929	34772.1	0.00195	0.002276	0.002156	0.005176	0.004579	0.005853	0.001479
18	M346.0558T84	346.056	83.719	81652.2	0.003395	55	0.125	6.87889	51404.7	30247.6	0	1.58842	3	0.5	1303	478	NA	NA	-1	NA	NA	NA	NA	346.055	0	18	C15H9N5NaO4|C10H7ClN12O|C11H13ClN5O6|C4H16ClN8NaO5S|C3H10ClN15NaS|C14H10N4O7|C13H4N11O2|C6H4N17S|C7H10N10O5S|C25H11Cl|C8H16N3O10S|C12H12ClN6NaO3|C3H17ClN7O8S|C2H11ClN14O3S|C10H22ClIN3|C20H16ClNaS|C8H9N11NaO2S|C9H15N4NaO7S	346.0552|346.0554|346.0554|346.0551|346.0551|346.0549|346.0549|346.0556|346.0556|346.0549|346.0556|346.0557|346.0548|346.0548|346.0547|346.0559|346.0559|346.0559	0.1753|-0.4242|-0.4395|0.6506|0.6659|0.9682|0.9835|-0.9981|-1.0134|1.0279|-1.0287|-1.2324|1.4435|1.4588|1.6915|-1.762|-1.8063|-1.8216	13.5|13|7.5|2|7.5|12|17.5|15.5|10|20|4.5|9|0.5|6|0.5|14|11.5|6	10501.8	12496	18192	66517.2	54324.9	81652.2	0	7637.88	0	13729.9	67498.1	2545.96	0.000411	0.000513	0.000718	0.002593	0.00194	0.003395	0
8	M349.9763T124	349.976	124.304	34552.5	0.00136	24108	0.07	2.3041	0	34552.5	0	Inf	3	0.5	1325	358	NA	NA	-1	NA	[M-H]- 350.984	NA	NA	349.976	0	16	C10H6O14|C17H4NO6S|C5H12ClIN6O2|C3H14IN5NaO3S|C11H5NNaO11|C3H9N3NaO13S|C2H3N10NaO8S|C13H4ClN6NaOS|C9H8IN6Na|C18H3N2NaO3S|C6H3ClN8O8|C7H9ClNO13|C6H6ClN5NaO9|C2H10N2O16S|C10H11IN2O4|C12H5ClN5O4S	349.9758|349.9759|349.9755|349.976|349.976|349.9754|349.9754|349.9754|349.9753|349.9762|349.9762|349.9762|349.9752|349.9751|349.9764|349.9751	-0.1067|-0.6152|0.6236|-0.743|-0.8907|0.9713|0.9864|1.0453|1.2315|-1.3992|-1.4835|-1.4986|1.5539|1.7553|-1.8209|1.8293	8|18.5|2|0.5|9.5|2.5|8|16|8|20|9|3.5|5.5|1|6|14.5	0	0	0	0	0	0	34552.5	30992.7	34484.9	0	0	33343.3	0	0	0	0	0	0	0.001344
60	M354.0635T28	354.063	27.626	18452.7	0.000714	12919	0.1	2.1983	0	18452.7	0	Inf	5	0.833333	1345	877	NA	NA	-1	NA	NA	NA	NA	354.063	0	20	C20H7N6Na|C10H20ClN2NaO6S|C9H14ClN9NaOS|C5H18IN9Na|C19H8N5O3|C12H23IN2S|C16H11ClN6O2|C4H4N17O4|C5H10N10O9|C6H16N3O14|C9H21ClNO9S|C8H15ClN8O4S|C12H8N11OS|C13H14N4O6S|C18H16ClNaO4|C5H3N18NaO|C13H17NNaO7S|C6H9N11NaO6|C12H11N8NaO2S|C7H15N4NaO11	354.063|354.0628|354.0628|354.0628|354.0627|354.0627|354.0632|354.0632|354.0632|354.0632|354.0626|354.0625|354.0634|354.0634|354.0635|354.0635|354.0623|354.0635|354.0623|354.0635	-0.1993|0.2503|0.2652|0.4493|0.5756|0.7066|-0.8003|-0.8436|-0.8585|-0.8735|1.0252|1.0402|-1.3612|-1.3761|-1.5902|-1.6185|1.6262|-1.6335|1.6411|-1.6484	20|3|8.5|0.5|18.5|4|14|11.5|6|0.5|1.5|7|16.5|11|10|13|7.5|7.5|13|2	0	0	0	3673.55	0	5215.12	17681.7	18452.7	18050.8	0	2962.89	18061.8	0	0	0	0.000143	0	0.000217	0.000688
43	M358.1505T470	358.151	469.679	47583409	0.588036	483	0.13	8.87292	36306659	11276750	0.320669	1.3106	3	0.5	1040	488	[136][M+1]+	136	1	FALSE	NA	NA	NA	NA	NA	NA	NA	NA	NA	NA	8606827	13245555	8672260	11954000	37849156	16303480	47583409	42557016	11642416	10174881	22035545	33927614	0.104068	0.175965	0.113765	0.15245	0.477596	0.211999	0.588036
5	M365.9712T82	365.971	82.4322	76491.5	0.003017	70769	0.02	2.8354	0	76491.5	0	Inf	3	0.5	1406	31	NA	NA	-1	NA	NA	NA	NA	365.971	0	22	C10H6O15|C6H11ClIN7Na|C13H16ClIS|C17H4NO7S|C3H14IN5NaO4S|C5H12ClIN6O3|C11H5NNaO12|C3H9N3NaO14S|C2H3N10NaO9S|C13H4ClN6NaO2S|C9H8IN6NaO|C18H3N2NaO4S|C6H3ClN8O9|C7H9ClNO14|C6H6ClN5NaO10|C9H5IN9|C10H11IN2O5|C2H10N2O17S|C12H5ClN5O5S|C14H7ClN2O6S|C3H6N6O13S|C8H9IN5O4	365.9707|365.9707|365.9706|365.9708|365.9709|365.9704|365.9709|365.9703|365.9703|365.9703|365.9702|365.9711|365.9712|365.9712|365.9701|365.9713|365.9713|365.97|365.97|365.9713|365.9714|365.9699	-0.0438|-0.0952|0.1538|-0.5301|-0.6523|0.6546|-0.7935|0.987|1.0015|1.0579|1.236|-1.2798|-1.3604|-1.3749|1.5442|-1.6687|-1.6831|1.7368|1.8076|-1.8612|-1.9176|1.9857	8|3.5|7|18.5|0.5|2|9.5|2.5|8|16|8|20|9|3.5|5.5|11.5|6|1|14.5|14|6|6.5	0	0	0	0	0	0	50617	65983.1	76491.5	0	0	64363.9	0	0	0	0	0	0	0.001969
19	M386.1569T153	386.157	152.939	24461.6	0.000951	15289	0.07	2.22417	0	24461.6	0	Inf	3	0.5	1519	237	NA	NA	-1	NA	NA	NA	NA	386.156	0	20	C15H18N10O3|C16H24N3O8|C5H24ClN14NaOS|C4H25ClN13O4S|C23H22N4S|C16H17N11Na|C17H23N4NaO5|C9H27N6NaO7S|C8H21N13NaO2S|C20H28ClN2NaS|C12H21ClN11O2|C13H27ClN4O7|C12H24ClN8NaO3|C8H28N5O10S|C7H22N12O5S|C6H16N19S|C19H29ClNO3S|C8H18N16OS|C9H24N9O6S|C15H33INO2	386.1563|386.1563|386.1564|386.1562|386.1565|386.1566|386.1566|386.156|386.156|386.1559|386.1568|386.1568|386.1558|386.1557|386.1557|386.1557|386.1557|386.157|386.157|386.1556	-0.0357|-0.0494|-0.3203|0.3903|-0.5103|-0.7462|-0.7599|0.9276|0.9413|0.981|-1.2972|-1.3109|1.4556|1.6381|1.6518|1.6655|1.6915|-1.8115|-1.8252|1.8603	12|6.5|2|0.5|17|13.5|8|1|6.5|9|7.5|2|4|-0.5|5|10.5|7.5|10|4.5|-0.5	0	0	0	0	0	0	24461.6	20141	19172.8	0	0	21258.5	0	0	0	0	0	0	0.000951
17	M439.0533T39	439.053	39.2968	148503	0.001931	25	0.06	2.14084	0	148503	0	Inf	3	0.5	1517	349	NA	NA	1	NA	NA	NA	NA	439.054	0	48	C10H20ClN4O11S|C9H14ClN11O6S|C2H9ClN18NaO6|C8H8ClN18OS|C3H15ClN11NaO11|C13H22IN5O2S|C5H18IN11O5|C4H12IN18|C20H7N8O5|C21H13NO10|C17H25ClIO3|C18H24ClINNa|C6H17IN12NaO2|C2H16ClN10O14|C10H13ClN12NaO3S|C11H19ClN5NaO8S|C14H16N4NaO9S|C13H10N11NaO4S|C25H17ClNaO2S|C28H11N2O2S|C21H21INaO|C21H6N9NaO2|C22H12N2NaO7|C7H18N3NaO17|C6H12N10NaO12|C5H6N17NaO7|C17H13ClN6NaO5|C16H7ClN13Na|C13H17N3O12S|C12H11N10O7S|C1…	439.0538|439.0538|439.0539|439.0538|439.0539|439.0539|439.0537|439.0537|439.0539|439.0539|439.0537|439.054|439.054|439.0536|439.0541|439.0541|439.0536|439.0536|439.0535|439.0541|439.0535|439.0542|439.0542|439.0534|439.0534|439.0534|439.0534|439.0534|439.0533|439.0533|439.0533|439.0533|439.0544|439.0544|439.0544|439.0544|439.0544|439.0545|439.0531|439.0531|439.0545|439.0531|439.0531|439.053|439.05…	0.0909|0.1029|-0.1046|0.115|-0.1166|-0.166|0.2514|0.2634|-0.2717|-0.2837|0.2863|-0.3386|-0.3736|0.5083|-0.522|-0.5341|0.5755|0.5876|0.6225|-0.6891|0.7709|-0.8966|-0.9087|0.9809|0.9929|1.005|1.0399|1.0519|1.2005|1.2125|1.2246|1.2595|-1.2756|-1.3812|-1.3933|-1.4162|-1.4282|-1.4403|1.6179|1.6299|-1.6502|1.6648|1.6769|1.7825|-1.7986|-1.8336|-1.8456|-1.8577	4.5|10|6.5|15.5|1|7|2|7.5|21.5|16|4.5|6|3.5|-0.5|11.5|6|10.5|16|18.5|26.5|10.5|23|17.5|0|5.5|11|13.5|19|9|14.5|20|22.5|2.5|17|11.5|14.5|9|3.5|4|9.5|14|12|17.5|3|22|19.5|14|8.5	0	0	0	101676	94100.1	148503	0	0	0	0	114760	0	0	0	0	0.001297	0.001187	0.001931	0
57	M443.6790T26	443.679	26.0172	37604.6	0.001564	18083.5	0.16	2.64505	23520.5	14084.1	0.997647	1.5988	5	0.833333	1794	432	NA	NA	-1	NA	[M-2H+K]- 406.719	NA	NA	443.678	0	NA	NA	NA	NA	NA	9068.18	10394.5	9828.6	31599.7	30874.6	37604.6	23465.2	26773.5	27151.2	9763.75	33359.7	25796.6	0.000355	0.000426	0.000388	0.001232	0.001103	0.001564	0.000913
52	M478.3525T28	478.353	28.4058	79107.8	0.001009	25210	0.16	2.77794	0	79107.8	Inf	Inf	6	1	1710	428	NA	NA	1	NA	[3M+Na+K-H]+ 139.127	NA	NA	478.353	0	14	C16H49ClN11OS|C21H51N4NaO4S|C27H42N8|C28H48NO5|C12H41N17NaO2|C24H48ClN6Na|C19H46N10O2S|C29H47N2NaO2|C10H36N23|C23H49ClN5O3|C25H51ClN2O4|C12H38N20O|C27H45N5NaO|C21H48N7O3S	478.3531|478.3529|478.3532|478.3532|478.3527|478.3527|478.3526|478.3535|478.3524|478.3524|478.3537|478.3537|478.3522|478.3539	-0.0802|0.3535|-0.4241|-0.4351|0.7477|0.7797|0.9382|-1.0088|1.3323|1.3533|-1.4536|-1.4745|1.7981|-1.8687	-0.5|0|11|5.5|0.5|3|4|7|4.5|1.5|1|4|7.5|3.5	0	0	0	79107.8	77922.5	58210.4	39333.1	46502.3	33504.1	0	71746.9	39779.8	0	0	0	0.001009	0.000983	0.000757	0.000486
36	M546.1609T495	546.161	494.558	295355	0.00373	132346	0.1	3.53587	181329	114025	0.244918	1.62883	3	0.5	2023	8	NA	NA	1	NA	[M+H+CF3COOH]+ 411.153	NA	NA	546.162	0	97	C27H27N2NaO9|C26H21N9NaO4|C6H30ClIN19O|C19H36IN6NaOS|C33H26N2O4S|C15H40ClIN6O3S|C2H27IN24S|C34H25N3NaOS|C4H27N16NaO12S|C21H19ClN16O|C3H21N23NaO7S|C22H25ClN9O6|C2H15N30NaO2S|C23H31ClN2O11|C16H34ClN5NaO10S|C9H12N27O3|C15H28ClN12NaO5S|C10H18N20O8|C14H22ClN19NaS|C11H24N13O13|C12H30N6O18|C11H32IN12NaO4|C23H39ClINNaO2|C26H33IN3O2|C26H28NO12|C25H22N8O7|C24H16N15O2|C36H23ClN4|C18H37IN5O4S|C30H29ClN3O3S|C…	546.1614|546.1614|546.1614|546.1614|546.1613|546.1616|546.1616|546.1616|546.1613|546.1616|546.1613|546.1616|546.1613|546.1616|546.1613|546.1616|546.1613|546.1616|546.1612|546.1617|546.1617|546.1612|546.1612|546.1618|546.1612|546.1611|546.1611|546.1611|546.1611|546.1618|546.1618|546.1611|546.1618|546.1611|546.1618|546.1618|546.1619|546.161|546.161|546.1619|546.1619|546.161|546.1619|546.161|546.161…	0.0474|0.0571|0.0977|0.142|0.2239|-0.2476|-0.266|-0.2785|0.3205|-0.3228|0.3302|-0.3325|0.3398|-0.3422|0.3485|-0.3509|0.3582|-0.3606|0.3679|-0.3703|-0.3799|0.4776|0.5056|-0.5487|0.5498|0.5595|0.5692|0.5973|0.6444|-0.668|-0.6864|0.6938|-0.6961|0.7035|-0.7058|-0.7155|-0.75|0.8229|0.8326|-0.8349|-0.8446|0.8509|-0.8533|0.8606|-0.863|0.8703|-0.8726|-0.8823|-0.9692|0.98|0.9896|1.008|1.0177|-1.1704|1.196…	15|20.5|0.5|6|24|0|3|25.5|1|20|6.5|14.5|12|9|3.5|17.5|9|12|14.5|6.5|1|1|3.5|11.5|13.5|19|24.5|27|4.5|19.5|22.5|4|17|9.5|11.5|6|1.5|-0.5|5|16|10.5|2|19|7.5|13.5|13|8|2.5|31|-0.5|5|2|7.5|21|2.5|18.5|8|13|13.5|7.5|8|13|13.5|7.5|19|2|16|8|7|4.5|31.5|3|8.5|12.5|14|7|15.5|1.5|11|10|16.5|4.5|-0.5|6.5|12|9|17.5|3.5|20|9.5|4|26.5|24|18.5|12|6|0.5	28724.5	43639.8	0	44410.8	160540	177473	288100	268664	295355	24121.5	127474	284040	0.000347	0.00058	0	0.000566	0.002026	0.002308	0.00356
1	M593.1612T383	593.161	382.702	736267	0.028635	51	0.13	7.84583	470200	266067	0.534637	1.56586	3	0.5	2079	832	[239][M]-	239	-1	TRUE	[M-H]- 594.168	NA	NA	593.161	0	131	C12H21ClN23NaOS|C13H27ClN16NaO6S|C14H33ClN9NaO11S|C2H26N20NaO13S|C9H31IN16NaO5|C8H25IN23Na|C21H38ClIN5NaO3|C30H19N13S|C31H25N6O5S|C24H27N5O13|C23H21N12O8|C22H15N19O3|C35H28ClNO6|C34H22ClN8O|C17H35IN10NaO2S|C18H41IN3NaO7S|C17H42IN2O10S|C16H36IN9O5S|C15H30IN16S|C4H29ClIN23O2|C36H27ClN2NaO3|C23H14N20Na|C5H23ClN22NaO9|C24H20N13NaO5|C4H17ClN29NaO4|C25H26N6NaO10|C13H34ClN8O14S|C12H28ClN15O9S|C11H22ClN2…	593.1606|593.1606|593.1606|593.1607|593.1606|593.1606|593.1606|593.1607|593.1607|593.1605|593.1605|593.1605|593.1605|593.1605|593.1608|593.1608|593.1605|593.1605|593.1605|593.1608|593.1608|593.1608|593.1605|593.1608|593.1605|593.1608|593.1604|593.1604|593.1604|593.1603|593.1603|593.1603|593.161|593.1603|593.1603|593.161|593.161|593.161|593.161|593.161|593.161|593.161|593.161|593.161|593.1602|593.…	-0.0076|-0.0165|-0.0255|-0.0513|0.0933|0.1022|0.1192|-0.1313|-0.1402|0.1598|0.1687|0.1777|0.1946|0.2035|-0.2156|-0.2246|0.238|0.2469|0.2559|-0.2565|-0.268|-0.2849|0.2924|-0.2938|0.3013|-0.3028|0.4371|0.446|0.455|0.5533|0.5559|0.5648|-0.5743|0.5818|0.5907|-0.6028|-0.6117|-0.6436|-0.6525|-0.6615|-0.6695|-0.6784|-0.6873|-0.6962|0.755|0.7639|0.7728|0.7869|0.7958|0.8047|0.8137|0.8306|0.8395|-0.8516|-0…	15|9.5|4|1.5|1.5|7|4|30|24.5|14|19.5|25|22|27.5|6.5|1|-0.5|5|10.5|1|23.5|26.5|4.5|21|10|15.5|2.5|8|13.5|28|0|5.5|0.5|2.5|8|26|20.5|20.5|15|9.5|18|12.5|7|1.5|3|8.5|14|3|8.5|14|19.5|16.5|22|12|6.5|8.5|20|14.5|23|17.5|12|6.5|26.5|32|2|-0.5|3.5|9|16.5|14.5|11|6|20|19.5|5.5|11.5|14|17|8.5|3|17|2.5|31.5|1.5|7|12.5|18|23.5|15|20.5|13.5|8|7|12.5|21.5|16|19|13.5|8|13.5|8|2.5|2|7.5|13|4.5|18.5|10|15.5|21|2…	142526	185749	174792	251386	289516	330605	736267	515002	721566	167689	290502	657611	0.005582	0.007621	0.006896	0.009798	0.01034	0.013747	0.028635
2	M594.1646T383	594.165	382.702	307100	0.012113	77	0.11	5.63446	148437	158663	0.711917	2.0689	3	0.5	2081	832	[239][M+1]-	239	-1	FALSE	NA	NA	NA	NA	NA	NA	NA	NA	NA	NA	60572.4	50116.7	59717	105674	106031	144110	244559	215340	307100	56802	118605	255666	0.002373	0.002056	0.002356	0.004119	0.003787	0.005992	0.009512
9	M595.1675T383	595.168	382.702	67413.7	0.002659	5700	0.12	3.43966	29142.8	38270.9	0.583201	2.31322	3	0.5	2083	832	[239][M+2]-	239	-1	FALSE	NA	NA	NA	NA	NA	NA	NA	NA	NA	NA	9655.77	11707.6	11702.4	16996.1	18743.9	25290.7	61093.5	49265.6	67413.7	11021.9	20343.6	59257.6	0.000378	0.00048	0.000462	0.000662	0.000669	0.001052	0.002376
68	M596.1790T383	596.179	382.606	75033.4	0.000948	19318.5	0.14	2.97603	0	75033.4	0	Inf	5	0.833333	2242	430	NA	NA	1	NA	NA	NA	NA	596.179	0	122	C18H32IN13NaO|C19H38IN6NaO6|C33H28N2O9|C32H22N9O4|C22H28ClN13NaO2S|C23H34ClN6NaO7S|C10H21N24NaO4S|C25H37IN6OS|C11H27N17NaO9S|C3H23N23NaO12|C12H33N10NaO14S|C2H17N30NaO7|C16H36ClN5NaO15|C15H30ClN12NaO10|C14H24ClN19NaO5|C13H18ClN26Na|C40H26N3OS|C11H34N9O17S|C10H28N16O12S|C9H22N23O7S|C27H42INaO3S|C8H16N30O2S|C22H35ClN5O10S|C21H29ClN12O5S|C20H23ClN19S|C14H36ClIN13O3|C2H29IN24O5|C33H21N10NaO|C34H27N3Na…	596.1795|596.1795|596.1795|596.1795|596.1796|596.1796|596.1796|596.1794|596.1796|596.1794|596.1796|596.1794|596.1794|596.1794|596.1794|596.1794|596.1797|596.1793|596.1793|596.1793|596.1797|596.1793|596.1793|596.1793|596.1793|596.1797|596.1797|596.1797|596.1798|596.1793|596.1792|596.1792|596.1798|596.1798|596.1798|596.1791|596.1791|596.1791|596.1791|596.1799|596.1799|596.1791|596.1799|596.1791|596…	-0.0089|-0.0178|0.0573|0.0662|-0.1182|-0.1271|-0.1439|0.1439|-0.1528|0.1546|-0.1617|0.1635|0.1714|0.1803|0.1892|0.1981|-0.2413|0.2986|0.3074|0.3163|-0.3252|0.3252|0.3332|0.342|0.3509|-0.3658|-0.3915|-0.3941|-0.403|0.4425|0.4514|0.4771|-0.4919|-0.5008|-0.5097|0.6148|0.6406|0.6494|0.6583|-0.6732|-0.6821|0.69|-0.6989|0.6989|-0.7078|0.7246|0.7361|-0.751|-0.7599|-0.7678|-0.7767|-0.7856|-0.7945|-0.8033…	8.5|3|21|26.5|16.5|11|14|12|8.5|3.5|3|9|0.5|6|11.5|17|31.5|1.5|7|12.5|8|18|9.5|15|20.5|2.5|0|28|22.5|1.5|7|9.5|13.5|8|2.5|2|4.5|10|15.5|7.5|2|15.5|5|21|-0.5|23.5|1|22|16.5|25|19.5|14|8.5|3|4|15.5|1.5|9.5|4|5|10.5|16|21.5|13|18.5|27|24.5|1.5|19|13.5|4|3.5|14|19.5|1|25|22|23.5|18|21|15.5|10|4.5|4.5|10|14|3.5|9|14.5|20|17|22.5|0.5|28|0|20.5|5.5|15|2.5|15|9.5|4|12.5|7|1.5|3|8.5|14|12|6.5|1|23|28.5|3|…	0	0	0	0	19933.5	41072.6	36600.1	52580.4	75033.4	0	20335.3	54737.9	0	0	0	0	0.000252	0.000534	0.000452
13	M603.1316T36	603.132	36.3931	27891.1	0.00116	17	0.02	2.29636	0	27891.1	0	Inf	3	0.5	2100	682	NA	NA	-1	NA	NA	NA	NA	603.131	0	150	C11H21ClN20NaO5S|C12H27ClN13NaO10S|C10H15ClN27NaS|C13H33ClN6NaO15S|C7H25IN20NaO4|C29H19N10O4S|C20H38ClIN2NaO7|C30H25N3O9S|C19H32ClIN9NaO2|C23H27N2O17|C22H21N9O12|C21H15N16O7|C20H9N23O2|C15H29IN14NaOS|C16H35IN7NaO6S|C33H22ClN5O5|C32H16ClN12|C2H23ClIN27O|C34H21ClN6NaO2|C15H36IN6O9S|C14H30IN13O4S|C22H14N17NaO4|C23H20N10NaO9|C26H37ClIN2O2S|C24H26N3NaO14|C4H23ClN19NaO13|C3H17ClN26NaO8|C2H11ClN33NaO3|C…	603.1311|603.1311|603.1311|603.1311|603.131|603.1311|603.131|603.1312|603.131|603.131|603.131|603.131|603.131|603.1312|603.1312|603.1309|603.1309|603.1312|603.1312|603.1309|603.1309|603.1312|603.1312|603.1309|603.1312|603.1309|603.1309|603.1309|603.1308|603.1308|603.1308|603.1308|603.1314|603.1307|603.1307|603.1307|603.1314|603.1307|603.1314|603.1307|603.1307|603.1314|603.1314|603.1315|603.1307|6…	0.0014|-0.0074|0.0102|-0.0162|0.1095|-0.1202|0.1261|-0.129|0.1349|0.1661|0.1749|0.1836|0.1924|-0.1944|-0.2032|0.2091|0.2178|-0.2345|-0.2459|0.2518|0.2605|-0.2713|-0.2801|0.286|-0.2889|0.2965|0.3053|0.314|0.4388|0.4476|0.4563|0.4651|-0.5472|0.5618|0.5644|0.5732|-0.5752|0.581|-0.5839|0.5898|0.5986|-0.6153|-0.6241|-0.6329|0.6387|-0.6407|-0.6416|-0.6495|-0.6583|-0.6671|-0.6983|0.7514|0.7602|0.7916|-0…	12.5|7|18|1.5|4.5|27.5|1.5|22|7|11.5|17|22.5|28|9.5|4|25|30.5|4|26.5|2.5|8|24|18.5|10.5|13|2|7.5|13|0|5.5|11|16.5|3.5|31|3|8.5|29|0|23.5|5.5|11|23.5|18|12.5|16.5|21|7|15.5|10|4.5|0|0.5|6|6|17.5|11.5|17|22.5|15|14|9.5|19.5|23|6|17.5|11.5|26|20.5|15|9.5|4|5|-0.5|29.5|35|19.5|14|15|1|22.5|8.5|6.5|17|12|11.5|3.5|17.5|6|9|0.5|14.5|20|34.5|29|0|4.5|10|15.5|21|12.5|11|18|23.5|24.5|4.5|19|10|15.5|22|16.5…	0	0	0	23453.5	19320.3	27891.1	0	0	0	0	23555	0	0	0	0	0.000914	0.00069	0.00116	0
6	M606.0748T37	606.075	36.5241	57902.2	0.002408	25	0.15	6.32225	0	57902.2	0	Inf	3	0.5	2103	682	NA	NA	-1	NA	NA	NA	NA	606.074	0	169	C13H11ClN22O4S|C14H17ClN15O9S|C15H23ClN8O14S|C16H29ClNO19S|C2H10N26O11S|C3H16N19O16S|C4H22N12O21S|C11H27IN8O13|C41H13NNaO4|C10H21IN15O8|C9H15IN22O3|C22H28ClIN4O6|C21H22ClIN11O|C6H6ClN29NaO4|C7H12ClN22NaO9|C8H18ClN15NaO14|C9H24ClN8NaO19|C17H19IN16S|C18H25IN9O5S|C19H31IN2O10S|C36H11ClN8O|C37H17ClNO6|C24H4N19O3|C25H10N12O8|C8H25ClN7O22|C26H16N5O13|C7H19ClN14O17|C6H13ClN21O12|C5H7ClN28O7|C23H27ClIN5N…	606.0743|606.0743|606.0743|606.0743|606.0743|606.0743|606.0743|606.0742|606.0742|606.0742|606.0742|606.0742|606.0742|606.0744|606.0744|606.0744|606.0744|606.0744|606.0744|606.0744|606.0744|606.0744|606.0744|606.0745|606.0741|606.0745|606.0741|606.0741|606.0741|606.0745|606.0741|606.0741|606.0745|606.0741|606.0745|606.0741|606.0745|606.0741|606.0741|606.0746|606.0746|606.0746|606.0746|606.0746|606…	0.0028|-0.006|-0.0147|-0.0234|-0.0313|-0.04|-0.0487|0.0928|0.099|0.1016|0.1103|0.1269|0.1356|-0.1476|-0.1563|-0.1651|-0.1738|-0.1921|-0.2008|-0.2096|-0.2433|-0.2521|-0.2686|-0.2774|0.2789|-0.2861|0.2877|0.2964|0.3051|-0.3259|0.3276|0.3363|-0.3424|0.3451|-0.3512|0.3538|-0.3599|0.3704|0.3791|-0.45|-0.4587|-0.4674|-0.4753|-0.4762|0.4779|-0.484|-0.4927|-0.5015|0.5517|0.5605|-0.571|-0.5797|0.6213|0.63…	21|15.5|10|4.5|13|7.5|2|2|35.5|7.5|13|10|15.5|17.5|12|6.5|1|18|12.5|7|35|29.5|32.5|27|-0.5|21.5|5|10.5|16|11.5|10.5|16|14.5|21.5|9|27|3.5|24|29.5|22.5|17|11.5|20|6|16|14.5|9|3.5|34|39.5|37.5|32|0|5.5|11|16.5|14|22|8.5|13.5|19|24.5|8.5|3|31|34|2|28.5|7.5|23|4.5|10|9|14.5|20|25.5|31|22.5|28|14.5|20|8|2.5|11|5.5|33.5|0|28|-0.5|5|28|22.5|4|17|9.5|15|20|20.5|14.5|12|9|17.5|3.5|23|28.5|4.5|28.5|0.5|34|…	0	0	0	51886.3	39299.4	57902.2	0	0	0	0	49696	0	0	0	0	0.002022	0.001404	0.002408	0
74	M615.1418T382	615.142	382.388	22106	0.000872	9562	0.19	2.84117	0	22106	Inf	Inf	6	1	2111	832	NA	NA	-1	NA	[M-2H+Na]- 594.168	NA	NA	615.141	0	166	C9H31ClIN19OS|C10H37ClIN12O6S|C29H22N9NaO4S|C30H28N2NaO9S|C16H16ClN22O4|C17H22ClN15O9|C3H3N40O|C18H28ClN8O14|C4H9N33O6|C19H34ClNO19|C5H15N26O11|C6H21N19O16|C7H27N12O21|C2H26ClIN26NaO|C23H30NNaO17|C22H24N8NaO12|C21H18N15NaO7|C20H12N22NaO2|C33H25ClN4NaO5|C32H19ClN11Na|C15H39IN5NaO9S|C14H33IN12NaO4S|C26H40ClINNaO2S|C20H24IN16|C21H30IN9O5|C22H36IN2O10|C29H29NO12S|C28H23N8O7S|C27H17N15O2S|C39H24ClN4S|…	615.1413|615.1413|615.1413|615.1413|615.1413|615.1413|615.1413|615.1414|615.1414|615.1414|615.1414|615.1414|615.1414|615.1414|615.1411|615.1411|615.1411|615.1411|615.1411|615.1411|615.1411|615.1411|615.1411|615.1415|615.1415|615.1415|615.141|615.141|615.141|615.141|615.1415|615.1415|615.1415|615.1415|615.1415|615.1415|615.1416|615.141|615.141|615.141|615.1416|615.1416|615.1416|615.1416|615.1409|6…	-0.048|-0.0566|-0.084|-0.0926|-0.1234|-0.132|-0.1397|-0.1406|-0.1483|-0.1492|-0.1569|-0.1655|-0.1741|-0.1961|0.1967|0.2053|0.2139|0.2225|0.2388|0.2474|0.2807|0.2893|0.3142|-0.3154|-0.324|-0.3326|0.3534|0.362|0.3706|0.3955|-0.4213|-0.4299|-0.4385|-0.4463|-0.4549|-0.4635|-0.4721|0.4727|0.4813|0.4899|-0.5027|-0.5695|-0.5781|-0.5867|0.5872|-0.5944|-0.5953|0.5958|-0.603|-0.6116|0.6121|-0.6202|0.6207|-…	5|-0.5|25|19.5|19.5|14|22.5|8.5|17|3|11.5|6|0.5|1.5|9|14.5|20|25.5|22.5|28|0|5.5|8|16.5|11|5.5|18|23.5|29|31.5|24.5|19|13.5|22|16.5|11|5.5|3|8.5|14|1|21|15.5|10|0.5|18.5|4.5|6|13|7.5|3|2|8.5|16|7.5|13|18.5|24|29.5|21|36|26.5|30.5|4|9.5|6.5|12|12.5|7|3.5|20.5|15|23.5|18|12.5|7|1.5|1.5|7|12.5|18|7|1.5|35.5|27|32.5|4.5|10|1.5|7|12.5|6.5|1|9.5|4|32|26.5|36|17.5|12|6.5|2|1|7.5|13|18.5|15.5|21|14|8.5|3…	0	0	0	8116.84	6184.04	8196.73	18144.9	16071.8	22106	0	7499.2	18774.2	0	0	0	0.000316	0.000221	0.000341	0.000706
22	M656.1570T383	656.157	382.768	54477.7	0.002119	13022.5	0.135	3.40253	29815	24662.7	0.293101	1.82719	3	0.5	2149	832	NA	NA	-1	NA	NA	NA	NA	656.157	0	202	C25H27N7NaO13|C24H21N14NaO8|C26H33NaO18|C23H15N21NaO3|C36H28ClN3NaO6|C35H22ClN10NaO|C4H30ClIN24O5|C3H24ClIN31|C18H42IN4NaO10S|C53H20|C17H36IN11NaO5S|C16H30IN18NaS|C29H43ClINaO3S|C32H32O13S|C31H26N7O8S|C30H20N14O3S|C42H27ClN3OS|C2H27N21NaO16S|C12H34ClIN18O2S|C13H40ClIN11O7S|C14H34ClN10NaO14S|C13H28ClN17NaO9S|C12H22ClN24NaO4S|C31H19N15NaS|C32H25N8NaO5S|C38H31IN3|C33H31NNaO10S|C18H13ClN28|C19H19ClN2…	656.1565|656.1564|656.1565|656.1564|656.1564|656.1564|656.1564|656.1564|656.1564|656.1565|656.1564|656.1564|656.1564|656.1564|656.1564|656.1564|656.1563|656.1563|656.1566|656.1566|656.1563|656.1563|656.1563|656.1566|656.1566|656.1563|656.1566|656.1567|656.1567|656.1567|656.1567|656.1567|656.1567|656.1567|656.1567|656.1567|656.1562|656.1567|656.1562|656.1567|656.1562|656.1562|656.1562|656.1562|656…	-0.0019|0.0062|-0.01|0.0142|0.0295|0.0376|0.04|0.048|0.0688|-0.0742|0.0769|0.0849|0.1002|0.137|0.145|0.1531|0.1765|0.2254|-0.2393|-0.2474|0.2488|0.2568|0.2649|-0.2651|-0.2731|0.2758|-0.2812|-0.302|-0.31|-0.3181|-0.3253|-0.3262|-0.3334|-0.3342|-0.3415|-0.3495|0.3562|-0.3576|0.3642|-0.3782|0.3795|0.3876|0.4163|0.4243|0.4324|0.4405|0.4477|0.4558|0.487|-0.49|0.495|-0.4981|0.5031|-0.5061|0.5265|0.5361…	15.5|21|10|26.5|23.5|29|1|6.5|1|44|6.5|12|9|19|24.5|30|32.5|1.5|6|0.5|4|9.5|15|31.5|26|24.5|20.5|26|20.5|15|23.5|9.5|18|4|12.5|7|1.5|1.5|7|2.5|4|9.5|14|19.5|25|30.5|22|27.5|-0.5|17.5|5|12|10.5|6.5|13|4.5|10|15.5|25.5|20|14.5|23|17.5|12|6.5|2|2.5|8|13.5|-0.5|19|22|16.5|11|19.5|5.5|14|8.5|28|0|3|17|33.5|5.5|11|2.5|8|37|31.5|13.5|37|8|3|8.5|14|3|8.5|14|19.5|25|21.5|16.5|16|22|24.5|19|13.5|8|19|13.5|…	0	5205.22	6955.59	8738.82	17322.3	21604.3	54477.7	36280.4	49516.5	4053.61	15888.5	46758.2	0	0.000214	0.000274	0.000341	0.000619	0.000898	0.002119
59	M686.1900T413	686.19	412.68	44099.7	0.001739	11444	0.14	3.37829	0	44099.7	Inf	Inf	6	1	2180	967	[255][M+1]-	255	-1	FALSE	NA	NA	NA	NA	NA	NA	NA	NA	NA	NA	0	0	0	6295.92	6640.29	6693.4	22048.2	21733.7	44099.7	0	6543.2	29293.9	0	0	0	0.000245	0.000237	0.000278	0.000858
27	M726.6238T461	726.624	460.682	601059	0.007591	24	0.17	3.8494	339227	261832	0.466238	1.77185	3	0.5	2833	626	NA	NA	1	NA	NA	NA	NA	726.624	0	21	C35H81N11NaOS|C39H84ClN6NaO2|C34H82N10O4S|C18H72N29S|C25H72N23O2|C37H79ClN12|C42H78N8O2|C43H84NO7|C42H81N5NaO3|C44H83N2NaO4|C41H82N4O6|C40H76N11O|C39H81ClN9O|C27H74N20O3|C35H78N14S|C36H84N7O5S|C41H86ClN3NaO3|C33H79N14NaS|C28H73N21Na|C37H83N8NaO2S|C37H82ClN9NaO	726.6244|726.6242|726.6241|726.6246|726.6239|726.6239|726.6248|726.6248|726.6237|726.6251|726.6234|726.6234|726.6253|726.6253|726.6255|726.6255|726.6255|726.6231|726.6256|726.6257|726.6229	-0.1317|0.1417|0.246|-0.4383|0.5055|0.5266|-0.6508|-0.6581|0.8121|-1.0357|1.1897|1.197|-1.3213|-1.3424|-1.5946|-1.6019|-1.7062|1.7162|-1.72|-1.9795|1.9895	2.5|0|1|-0.5|1.5|4|8|2.5|4.5|4|3|8.5|3.5|1|6|0.5|-0.5|3|2.5|2|0.5	78932.1	124496	87524.4	158161	178631	271632	599348	474826	601059	96984	202808	558411	0.000954	0.001654	0.001148	0.002017	0.002254	0.003532	0.007407
56	M742.4956T468	742.496	467.928	48962779	0.618353	904	0.08	10.7113	37541182	11421597	0.666928	1.30424	5	0.833333	2897	487	NA	NA	1	NA	NA	NA	NA	742.496	0	92	C37H76IN4NaO|C41H72ClN4NaO2S|C29H65N15NaO4S|C30H71N8NaO9S|C51H66O4|C16H59ClN28O4|C3H46N46O|C21H61N21NaO7|C20H55N28NaO2|C33H68ClN10NaO5|C32H62ClN17Na|C52H65NNaO|C29H72N7O12S|C28H66N14O7S|C27H60N21O2S|C40H73ClN3O5S|C39H67ClN10S|C24H63ClN22OS|C25H69ClN15O6S|C12H56N33O3S|C36H77IN3O4|C17H58ClN29NaO|C5H51N40NaO3|C20H62N20O10|C19H56N27O5|C48H69ClNO3|C18H50N34|C32H69ClN9O8|C35H56N19|C31H63ClN16O3|C36H62N…	742.4962|742.4962|742.4962|742.4962|742.4961|742.4963|742.4963|742.4961|742.496|742.496|742.496|742.4964|742.496|742.496|742.496|742.4959|742.4959|742.4964|742.4964|742.4965|742.4959|742.4965|742.4965|742.4958|742.4958|742.4966|742.4958|742.4958|742.4966|742.4958|742.4966|742.4966|742.4957|742.4967|742.4967|742.4967|742.4956|742.4968|742.4956|742.4956|742.4955|742.4969|742.4969|742.4969|742.4955|…	0.0396|-0.0482|-0.0688|-0.076|0.0999|-0.1014|-0.115|0.178|0.1851|0.1986|0.2058|-0.2697|0.2936|0.3007|0.3078|0.3214|0.3285|-0.3483|-0.3554|-0.3689|0.4091|-0.471|-0.4916|0.5475|0.5547|-0.5563|0.5618|0.5682|-0.5698|0.5753|-0.5769|-0.584|0.6079|-0.7249|-0.7385|-0.7456|0.7833|-0.8237|0.8476|0.8548|0.8619|-0.9258|-0.9465|-0.9536|0.9775|0.9846|1.0627|1.0834|-1.2004|1.2172|1.2243|1.2314|-1.233|-1.2401|-1…	1|9|6.5|1|19|1|4|1.5|7|4|9.5|20.5|-0.5|5|10.5|7.5|13|6|0.5|3.5|-0.5|2.5|0|0|5.5|14.5|11|2.5|17.5|8|12|6.5|13.5|2|5|-0.5|-0.5|17|3|8.5|14|16|13.5|8|12|17.5|0|2.5|13|1.5|7|12.5|7.5|2|10.5|15|5|-0.5|0.5|3|4.5|4|1|6.5|12.5|7|10|4.5|21|9|3.5|6.5|1|24|1.5|1.5|7|4|9.5|0.5|1.5|8.5|11.5|6|0.5|6|19.5|0.5|3.5|5|2|7.5	12795114	7369523	7028518	25037274	43341444	40142614	45804956	48423245	48962779	9064385	36173777	47730327	0.154711	0.097903	0.092202	0.319301	0.546899	0.521988	0.566058
58	M743.4990T467	743.499	466.623	33681787	0.426235	788.5	0.09	11.422	20995087	12686700	0.664673	1.60427	5	0.833333	2901	772	NA	NA	1	NA	NA	NA	NA	743.5	0	80	C14H57N29O7|C13H51N36O2|C26H64ClN18O5|C25H58ClN25|C39H70N5NaO5S|C38H64N12NaS|C30H72IN12O|C34H68ClN12O2S|C35H74ClN5O7S|C22H61N23O4S|C23H67N16O9S|C31H66N11NaO8|C30H60N18NaO3|C43H73ClNaO6|C42H67ClN7NaO|C27H63ClN19NaO2|C28H69ClN12NaO7|C15H56N30NaO4|C38H71N4O8S|C37H65N11O3S|C49H72ClOS|C45H61N9O|C46H67N2O6|C6H54N39NaOS|C45H76I|C36H73ClN6NaO4S|C23H60N24NaOS|C24H66N17NaO6S|C10H54ClN37O|C30H67N10O11|C29H6…	743.4996|743.4996|743.4996|743.4996|743.4995|743.4995|743.4997|743.4997|743.4997|743.4998|743.4998|743.4994|743.4993|743.4993|743.4993|743.4998|743.4998|743.4998|743.4993|743.4993|743.4992|743.4999|743.4999|743.4992|743.4992|743.5|743.5|743.5|743.5001|743.4991|743.4991|743.4991|743.4991|743.5001|743.5002|743.4989|743.4989|743.5002|743.5003|743.4988|743.5004|743.5004|743.5004|743.5004|743.5004|743…	-0.0031|0.004|0.0175|0.0247|0.0501|0.0572|-0.1413|-0.229|-0.2361|-0.2496|-0.2567|0.2966|0.3037|0.3172|0.3243|-0.3515|-0.3586|-0.3721|0.4191|0.4263|0.4469|-0.4502|-0.4573|0.5114|0.5345|-0.6051|-0.6186|-0.6258|-0.6512|0.6656|0.6728|0.6799|0.6934|-0.764|-0.8263|0.8805|0.9011|-0.9048|-0.9183|0.9796|-1.1054|-1.1125|-1.126|-1.1331|-1.1403|1.1547|1.1801|1.1873|1.1937|1.2008|-1.2739|-1.2945|1.3486|1.3557…	1|6.5|3.5|9|9|14.5|0.5|8.5|3|6|0.5|4|9.5|6.5|12|5|-0.5|2.5|7.5|13|15.5|20|14.5|1|7.5|4.5|7.5|2|2|2.5|8|13.5|10.5|1.5|16|-0.5|2|1.5|4.5|16.5|15.5|10|13|7.5|2|2.5|2.5|8|-0.5|5|3|0.5|15|20.5|12.5|7|0.5|3|0|5.5|11.5|9|3.5|1|6.5|3.5|9|1|14|8.5|8.5|3|6|1.5|0.5|7|4|4|9.5|0	8045609	5570642	6732006	13954875	25439795	22824744	23577103	33681787	27458616	6782752	20739805	28239169	0.097283	0.074005	0.088312	0.177967	0.321009	0.296798	0.291366
4	M744.5022T467	744.502	467.134	7468306	0.094318	113	0.08	11.0467	5679294	1789011	0.351012	1.31501	3	0.5	2907	487	[550][M]+	550	1	TRUE	NA	NA	NA	744.503	0	81	C48H69N2NaOS|C35H63ClN15O|C36H69ClN8O6|C41H71NNaO9|C37H75ClNO11|C40H65N8NaO4|C23H56N26O3|C24H62N19O8|C47H70NO4S|C40H77IN2O2|C16H59N29NaO2S|C29H72ClN11NaO5S|C28H66ClN18NaS|C44H73ClN2O3S|C31H60N20S|C32H66N13O5S|C33H72N6O10S|C37H68ClN9NaO3|C40H72O12|C38H74ClN2NaO8|C39H66N7O7|C24H55N27Na|C38H60N14O2|C25H61N20NaO5|C26H67N13NaO10|C50H67ClN3|C7H49N42Na|C20H62ClN24NaO3|C15H60N28O5S|C14H54N35S|C27H67ClN17…	744.5028|744.5029|744.5029|744.5027|744.5029|744.5026|744.5029|744.5029|744.5026|744.503|744.5025|744.5025|744.5025|744.503|744.5031|744.5031|744.5031|744.5031|744.5024|744.5031|744.5024|744.5031|744.5024|744.5031|744.5032|744.5024|744.5023|744.5023|744.5022|744.5022|744.5022|744.5033|744.5033|744.5033|744.5034|744.5034|744.502|744.502|744.502|744.502|744.502|744.502|744.5035|744.5036|744.5036|74…	-0.0989|-0.1314|-0.1385|0.1402|-0.1456|0.1473|-0.152|-0.1591|0.2697|-0.2971|0.3547|0.3682|0.3753|-0.3847|-0.3982|-0.4053|-0.4124|-0.5071|0.5087|-0.5142|0.5158|-0.5206|0.5229|-0.5277|-0.5348|0.5435|0.608|0.6215|0.7233|0.7304|0.7439|-0.7532|-0.7738|-0.7809|-0.8063|-0.8269|0.9765|0.99|0.9971|1.0154|1.0225|1.0296|-1.0596|-1.0731|-1.0802|-1.182|-1.1955|1.1979|-1.2182|-1.2599|1.2687|1.2758|-1.2805|-1.2…	17|11.5|6|6.5|0.5|12|9|3.5|15.5|3|3.5|0.5|6|11|14|8.5|3|7.5|5|2|10.5|10.5|16|5|-0.5|18.5|4|1|2|7.5|4.5|12.5|10|4.5|4.5|2|2.5|-0.5|5|-0.5|5|10.5|4|7|1.5|0.5|3.5|23|1|18|0|5.5|15.5|10|2.5|8|3.5|9|11.5|5.5|0|3|-0.5|3.5|20.5|4|17|9.5|11.5|1|6.5|12|17.5|2.5|11|5.5|7|12.5|8.5|3|15	1929370	1334819	1991615	1993502	4781401	5465204	6838642	7003715	7468306	1751934	4080036	7103554	0.023329	0.017733	0.026126	0.025423	0.060334	0.071066	0.084512
77	M744.5023T456	744.502	456.169	12745844	0.165738	41	0.09	14.9403	7694967	5050877	0.666373	1.65639	5	0.833333	2906	607	[548][M+2]+	548	1	FALSE	NA	NA	NA	NA	NA	NA	NA	NA	NA	NA	3722162	3612741	3598453	5127721	8614892	12745844	10218861	10606534	7945891	3644452	8829486	9590429	0.045006	0.047995	0.047205	0.065394	0.108706	0.165738	0.126285
[truncated: 50 more columns]

## Sheet: DS2.2.top.biomarkers
Group	ID.biomarker.FC.grp	ID.biomarker.dist.grp	Possible.hit.compound
CM cloud	CM1	CM7	UDP-N-Acetyl-D-Galactosamine|UDP-N-Acetylglucosamine|Unidentified Metabolite|UDP-N-Acetyl-D-Mannosamine
CM cloud	CM2	CM11	Unidentified Metabolite
CM cloud	CM3	CM12	Creatine|Creatinine
CM cloud	CM4	CM14	L-Carnitine|FA 7:1;O|WE 7:1;O
CM cloud	CM5	CM17	Unknown masstag
CM cloud	CM6	CM18	Unidentified Metabolite|2'-Deoxyguanosine 3'-Monophosphate|dGMP|2-Hydroxy-dAMP|3'-AMP|7-(5-Phospho-Alpha-D-Ribosyl)Adenine|8-Hydroxy-dAMP|9-(2-Deoxy-5-O-Phosphono-Beta-L-Ribofuranosyl)Guanine|Adenosine 2'-Phosphate|Adenosine 5'-Monophosphate
CM cloud	CM7	CM25	Adenosine|Deoxyguanosine
CM cloud	CM8	CM26	L-Proline|D-Proline|FA 5:2
CM cloud	CM9	CM30	Sucrose|C12H22O11-Disaccharide-(6C/6C; Glc-Glc/Glc-Frc/Gal-Glc)|Unidentified Metabolite|Lactose|Sucrose And Disacharrides-13C0[-H+]-|Galactinol|Isomaltose|3-B-Galactopyranosyl Glucose|Epimelibiose|6-O-Alpha-D-Glucopyranosyl-Alpha-D-Fructofuranose|6-O-Alpha-D-Glucopyranosyl-Beta-D-Fructofuranose|Alpha,Beta-Trehalose|Alpha-D-Aldosyl Beta-D-Fructoside|Galabiose|Alpha-D-Galactosyl-(1->2)-Alpha-D-Gala…
CM cloud	CM10	CM31	Unidentified Metabolite|Ustilic Acid B|11,12,15-Trihydroxy Palmitic Acid|2,15,16-Trihydroxy Palmitic Acid|8,9,16-Trihydroxy Palmitic Acid|Aleuritic Acid|2-Hydroxymyristic Acid|9-Hydroxymyristic Acid|10-Hydroxytetradecanoic Acid|11-Hydroxytetradecanoic Acid|11S-Hydroxytetradecanoic Acid|3-Hydroxytetradecanoic Acid|5-Hydroxytetradecanoic Acid|6-Hydroxytetradecanoic Acid|6R-Hydroxytetradecanoic Acid…
CM cloud	CM11	CM36	Glycyl-Tyrosine|Tyrosyl-Glycine|Anthranilate|Trigonelline|Homarine
CM cloud	CM12	CM38	Ala-Pro|Pro-Ala|N(5)-(L-1-Carboxyethyl)-L-Ornithine|N(6)-Carboxymethyl-L-Lysine|Ser-Val|Val-Ser|(Ac)2-L-Lysyl-D-Alanyl-D-Alanine|Glu-Lys-Pro|Glu-Pro-Lys|Lys-Glu-Pro|Lys-Pro-Glu|Pro-Glu-Lys|Pro-Lys-Glu|5-Hydroxydopamine|6-Acetyl-2,3-Dihydro-2-(Hydroxymethyl)-4(1H)-Pyridinone|Norepinephrine|Pyridoxine|2-Amino-5-Oxohexanoic Acid|2-Keto-6-Aminocaproate|4-Acetamidobutanoic Acid|(4R)-5-Oxo-L-Leucine|Is…
CM cloud	CM13	CM6	Unknown masstag
CM cloud	CM14	CM42	L-Tyrosine
CM cloud	CM17	CM10	Glycylproline|L-Prolyl-L-Glycine|(3S,5S)-Carbapenam-3-Carboxylate|(3S,5R)-Carbapenam-3-Carboxylate|Ll-2,6-Diaminopimelate|Meso-2,6-Diaminopimelate
CM cloud	CM19	CM4	Unidentified Metabolite|Val-Val|1-Butylpyrraline|3,4-Dimethoxyphenylethylamine|Beta-O-Methylynephrine|N,N-Diethyl-3-Hydroxybut-2-Enamide|N-Methylphenethylamine|Acisoga|(2R)-2-Hydroxy-2-Methylbutanenitrile|1-Pyrrolidinecarboxaldehyde|2-Piperidinone
CM cloud	CM20	CM9	Hypoxanthine|Trigonelline|(7R*,8R*)-3-Methoxy-3',4,7,9,9'-Pentahydroxy-8,4'-Oxyneolignan
CM cloud	CM22	CM3	Unidentified Metabolite|N-(3-Carboxypropanoyl)-N-Hydroxycadaverine|N(6)-(1-Carboxyethyl)-L-Lysine|N(6)-(2-Carboxyethyl)Lysine|Ile-Ser|Leu-Ser|Ser-Ile|Ser-Leu|Thr-Val|Val-Thr|3,4,5,6-Tetrahydrohippuric Acid|L-Normetanephrine|(S)-Adrenaline|Epinephrine|Nordefrin|Racepinephrine|2-Methylbutyrylglycine|3-Dehydrocarnitine|4-Hydroxystachydrine|5-Acetamidopentanoate|Isovalerylglycine|Methyl 2-(Hydroxymet…
CM cloud	CM25	CM8	5-Acetamidopentanoate|Spermidine Dialdehyde
CM cloud	CM39	CM2	Pyridoxamine|6-O-Acetyl-D-Glucose|Ethyl Glucuronide|Methylitaconate|3-Hydroxyadipic Acid 3,6-Lactone|Ethyl Hydrogen Fumarate|2-Methylglutaconic Acid|3-Methylglutaconic Acid|3-Hexenedioic Acid|Trans-2-Hexenedioic Acid|Ethyl Fumarate|(1S,4S)-4-Hydroxy-3-Oxocyclohexane-1-Carboxylic Acid|5-D-(5/6)-5-C-(Hydroxymethyl)-2,6-Dihydroxycyclohex-2-En-1-One|Dimethyl (E)-2-Methylbut-2-Enedioate|Hept-2-Enedioi…
CM cloud	CM41	CM5	Unidentified Metabolite|DGGA 31:1;O|PI(O-14:0/13:0)|PI(O-16:0/11:0)|PG(25:0/4:0)|PG(27:0/2:0)|PG(12:0/17:0)|PG(13:0/16:0)|PG(14:0/15:0)|PG(15:0/14:0)|PG(16:0/13:0)|PG(17:0/12:0)
CM cloud	CM44	CM1	Unidentified Metabolite|Quinolinate|N-Acetyltaurine|Homocysteinesulfinic Acid|D-Cysteine|L-Cysteine|Dl-Cysteine
SM cloud	SM1	SM3	Unknown masstag
SM cloud	SM2	SM6	Unidentified Metabolite
SM cloud	SM3	SM7	Unidentified Metabolite|Dihydroxyacetone Phosphate Acyl Ester
SM cloud	SM4	SM9	Spondin-2 A0A1Y8Ely7 (A0A1Y8Ely7_Human)|Bbrv_Locus22923 Of Bracon Brevicornis A0A6V7Ii27 (A0A6V7Ii27_9Hyme)|Bzw1 Of Prickly Gecko Heteronotia Binoei A0A0U3Jgs3 (A0A0U3Jgs3_9Saur)|Unidentified Metabolite|DGGA 31:1;O|PI(O-14:0/13:0)|PI(O-16:0/11:0)|PG(25:0/4:0)|PG(27:0/2:0)|PG(12:0/17:0)|PG(13:0/16:0)|PG(14:0/15:0)|PG(15:0/14:0)|PG(16:0/13:0)|PG(17:0/12:0)
SM cloud	SM5	SM10	TG 69:8;O|TG O-69:9;O2
SM cloud	SM6	SM12	Unidentified Metabolite
SM cloud	SM7	SM15	Unknown masstag
SM cloud	SM8	SM16	Unidentified Metabolite
SM cloud	SM9	SM17	Unidentified Metabolite
SM cloud	SM10	SM18	Unidentified Metabolite
SM cloud	SM11	SM19	Unidentified Metabolite|2-Oxo-4-Methylthiobutanoic Acid
SM cloud	SM12	SM22	Thioacetate|3-Mercaptolactate
SM cloud	SM13	SM24	Met-Pro-Thr|Met-Thr-Pro|Pro-Met-Thr|Pro-Thr-Met|Thr-Met-Pro|Thr-Pro-Met|Asp-Pro-Pro|Pro-Asp-Pro|Pro-Pro-Asp|Glu-Pro-Pro|Pro-Glu-Pro|Pro-Pro-Glu
SM cloud	SM14	SM25	1-Deoxy-D-Xylulose|2,3-Dihydroxy-2-Methylbutanoic Acid|2-Deoxy-Alpha-D-Ribopyranose|Deoxyribose|2-Deoxy-L-Arabinose|5-Deoxy-D-Ribose|(R)-2,3-Dihydroxy-Isovalerate|(R)-Glycerol 1-Acetate|2,3-Dihydroxyisovaleric Acid|2,3-Dihydroxy-Valeric Acid|Xylitol|FA 5:0;O2|FA 4:0|WE 4:0|FA 3:0
SM cloud	SM15	SM26	Unknown masstag
SM cloud	SM16	SM27	Unidentified Metabolite
SM cloud	SM17	SM29	Phosphocholine|Unidentified Metabolite
SM cloud	SM18	SM31	Unidentified Metabolite|Alpha-D-Kdo-4P-Oall|Alpha-D-Kdo-5P-Oall
SM cloud	SM19	SM32	Uncharacterized Protein From Gobi Fish, Protein Contains Lim Domain, Blast Hit Zebrafish Gene Ldb1A|CE(22:3)|GalCer(D14:0/23:0)|GalCer(D15:0/22:0)|GalCer(D16:0/21:0)|GalCer(D17:0/20:0)|GalCer(D18:0/19:0)|GalCer(D19:0/18:0)|GalCer(D20:0/17:0)|GalCer(D21:0/16:0)|GalCer(D22:0/15:0)|GlcCer(D14:0/23:0)|GlcCer(D15:0/22:0)|GlcCer(D16:0/21:0)|GlcCer(D17:0/20:0)|GlcCer(D18:0/19:0)|GlcCer(D19:0/18:0)|GlcCe…
SM cloud	SM20	SM36	Unidentified Metabolite
SM cloud	SM21	SM38	3-Mercaptolactate
SM cloud	SM22	SM39	Unknown masstag
SM cloud	SM23	SM40	Fungal Cutinase 2|Scorpion Toxin Tetrapandin-2|Unidentified Metabolite
SM cloud	SM24	SM5	Unidentified Metabolite|Methyl 1-(1-Propenylthio)Propyl Disulfide|1,4-Dithiothreitol|2-Oxo-4-Methylthiobutanoic Acid
SM cloud	SM25	SM4	Unidentified Metabolite|Asn-Gly-Trp|Asn-Trp-Gly|Gly-Asn-Trp|Gly-His-Tyr|Gly-Trp-Asn|Gly-Tyr-His|His-Gly-Tyr|His-Tyr-Gly|Trp-Asn-Gly|Trp-Gly-Asn|Tyr-Gly-His|Tyr-His-Gly
SM cloud	SM27	SM1	Taxol Resistance Associated Gene 3 Csag2 Human (Q5Zey7; Q5Zey7_Human)|Malate Dehydrogenase 2 Mdh2 (A0A0A7Lrm1; A0A0A7Lrm1_Otobe)|Cob1=Bacterial Sex Pheromone (Q9R4M3; Q9R4M3_Entfl)|Unidentified Metabolite|1,2-Dioleoyl-Sn-Glycero-3-Phosphatidylethanolamine
SM cloud	SM28	SM2	Uncharacterized Protein Impp1 (P85389 (Imp01_Nauma)) Bellybutton Nautilus|Ephb4A Ephrin From Nothobranchius Furzeri (Turquoise Killifish) A0A1A7Zcl9 (A0A1A7Zcl9_Notfu)|Malate Dehydrogenase 2 Mdh2 (A0A0A7Lrm1; A0A0A7Lrm1_Otobe)|Smad4 Of A Fruit Fly A0A290Y203 (A0A290Y203_Cerca)|Unidentified Metabolite|PA(32:0/4:0)|PA(34:0/2:0)|PA(14:0/22:0)|PA(15:0/21:0)|PA(16:0/20:0)|PA(17:0/19:0)|PA(18:0/18:0)|P…
SM cloud	SM31	SM8	Unidentified Metabolite

## Sheet: DS2.3.cloud.biomarkers.ChemOnt
Group	ID.biomarker.FC.grp	Masstag	Superclass	Class	Subclass	Possible.hit.compound
CM cloud	CM1	M606.0748T37	Nucleosides, nucleotides, and analogues	Pyrimidine nucleotides	Pyrimidine nucleotide sugars	UDP-N-Acetyl-D-Galactosamine|UDP-N-Acetylglucosamine|UDP-N-Acetyl-D-Mannosamine
CM cloud	CM1	M606.0748T37	NA	NA	NA	Unidentified Metabolite
CM cloud	CM2	M603.1316T36	NA	NA	NA	Unidentified Metabolite
CM cloud	CM3	M132.0769T32	Organic acids and derivatives	Carboxylic acids and derivatives	Amino acids, peptides, and analogues	Creatine|Creatinine
CM cloud	CM4	M162.1125T28	Organic nitrogen compounds	Organonitrogen compounds	Quaternary ammonium salts	L-Carnitine
CM cloud	CM4	M162.1125T28	NA	NA	NA	FA 7:1;O|WE 7:1;O
CM cloud	CM5	M439.0533T39	NA	NA	NA	NA
CM cloud	CM6	M346.0558T84	Nucleosides, nucleotides, and analogues	Purine nucleotides	Purine deoxyribonucleotides	dGMP|2-Hydroxy-dAMP|9-(2-Deoxy-5-O-Phosphono-Beta-L-Ribofuranosyl)Guanine
CM cloud	CM6	M346.0558T84	Nucleosides, nucleotides, and analogues	Purine nucleotides	Purine ribonucleotides	7-(5-Phospho-Alpha-D-Ribosyl)Adenine|Adenosine 5'-Monophosphate
CM cloud	CM6	M346.0558T84	Nucleosides, nucleotides, and analogues	Ribonucleoside 3'-phosphates	NA	2'-Deoxyguanosine 3'-Monophosphate|3'-AMP
CM cloud	CM6	M346.0558T84	Organic oxygen compounds	Organooxygen compounds	Carbohydrates and carbohydrate conjugates	Adenosine 2'-Phosphate
CM cloud	CM6	M346.0558T84	NA	NA	NA	Unidentified Metabolite|8-Hydroxy-dAMP
CM cloud	CM7	M268.1040T90	Nucleosides, nucleotides, and analogues	Purine nucleosides	Purine 2'-deoxyribonucleosides	Deoxyguanosine
CM cloud	CM7	M268.1040T90	Nucleosides, nucleotides, and analogues	Purine nucleosides	NA	Adenosine
CM cloud	CM8	M116.0708T90	Organic acids and derivatives	Carboxylic acids and derivatives	Amino acids, peptides, and analogues	L-Proline|D-Proline
CM cloud	CM8	M116.0708T90	NA	NA	NA	FA 5:2
CM cloud	CM9	M341.1089T38	Lipids and lipid-like molecules	Fatty Acyls	Fatty acyl glycosides	3-B-Galactopyranosyl Glucose|Alpha-D-Glucosyl-(1->4)-Aldehydo-D-Mannose|Beta-D-Glucosyl-(1->4)-Aldehydo-D-Mannose|D-Glucopyranosyl-(1->4)-Aldehydo-D-Mannose|Kojibiose|Turanose|Maltulose
CM cloud	CM9	M341.1089T38	Organic oxygen compounds	Organooxygen compounds	Carbohydrates and carbohydrate conjugates	Sucrose|Lactose|Galactinol|Isomaltose|Epimelibiose|6-O-Alpha-D-Glucopyranosyl-Alpha-D-Fructofuranose|6-O-Alpha-D-Glucopyranosyl-Beta-D-Fructofuranose|Alpha,Beta-Trehalose|Alpha-D-Aldosyl Beta-D-Fructoside|Galabiose|Alpha-D-Galactosyl-(1->2)-Alpha-D-Galactose|Alpha-D-Galactosyl-(1->2)-Beta-D-Galactose|Alpha-D-Galactosyl-(1->2)-D-Galactose|Alpha-D-Galactosyl-(1->3)-Alpha-D-Galactose|Alpha-D-Galacto…
CM cloud	CM9	M341.1089T38	NA	NA	NA	C12H22O11-Disaccharide-(6C/6C; Glc-Glc/Glc-Frc/Gal-Glc)|Unidentified Metabolite|Sucrose And Disacharrides-13C0[-H+]-
CM cloud	CM10	M303.2175T212	Lipids and lipid-like molecules	Fatty Acyls	Fatty acids and conjugates	Ustilic Acid B|11,12,15-Trihydroxy Palmitic Acid|2,15,16-Trihydroxy Palmitic Acid|8,9,16-Trihydroxy Palmitic Acid|Aleuritic Acid|2-Hydroxymyristic Acid|9-Hydroxymyristic Acid|10-Hydroxytetradecanoic Acid|11-Hydroxytetradecanoic Acid|11S-Hydroxytetradecanoic Acid|3-Hydroxytetradecanoic Acid|5-Hydroxytetradecanoic Acid|6-Hydroxytetradecanoic Acid|6R-Hydroxytetradecanoic Acid|2S-Hydroxytetradecanoic…
CM cloud	CM10	M303.2175T212	Lipids and lipid-like molecules	Fatty Acyls	Fatty alcohols	3R-Hydroxymyristic Acid Methyl Ester|Ethyl 3-Hydroxydodecanoate
CM cloud	CM10	M303.2175T212	NA	NA	NA	Unidentified Metabolite|FA 16:0;O3|MG 13:0;O|FA 15:0;O|MG O-12:1|FA 14:0;O|MG O-11:1
CM cloud	CM11	M155.0816T28	Alkaloids and derivatives	NA	NA	Trigonelline
CM cloud	CM11	M155.0816T28	Benzenoids	Benzene and substituted derivatives	Benzoic acids and derivatives	Anthranilate
CM cloud	CM11	M155.0816T28	Organic acids and derivatives	Carboxylic acids and derivatives	Amino acids, peptides, and analogues	Glycyl-Tyrosine|Tyrosyl-Glycine
CM cloud	CM11	M155.0816T28	Organoheterocyclic compounds	Pyridines and derivatives	Pyridinecarboxylic acids and derivatives	Homarine
CM cloud	CM12	M187.1077T30	Benzenoids	Phenols	Benzenediols	5-Hydroxydopamine|Norepinephrine
CM cloud	CM12	M187.1077T30	Organic acids and derivatives	Carboxylic acids and derivatives	Amino acids, peptides, and analogues	Pro-Ala|N(5)-(L-1-Carboxyethyl)-L-Ornithine|N(6)-Carboxymethyl-L-Lysine|Ser-Val|Val-Ser|(Ac)2-L-Lysyl-D-Alanyl-D-Alanine|Glu-Pro-Lys|Pro-Glu-Lys|2-Amino-5-Oxohexanoic Acid|4-Acetamidobutanoic Acid|Isobutyrylglycine|L-Allysine|5-Hydroxypipecolic Acid|N-Butyrylglycine|Gly-Pro|Pro-Gly|Prolyl-Alanine|Alanyl-Proline
CM cloud	CM12	M187.1077T30	Organic acids and derivatives	Keto acids and derivatives	Medium-chain keto acids and derivatives	2-Keto-6-Aminocaproate|(5S)-5-Amino-3-Oxohexanoic Acid
CM cloud	CM12	M187.1077T30	Organic oxygen compounds	Organooxygen compounds	Carbonyl compounds	1-Ethyl-1H-Pyrrole-2-Carboxaldehyde
CM cloud	CM12	M187.1077T30	Organoheterocyclic compounds	Pyridines and derivatives	Hydropyridines	6-Acetyl-2,3-Dihydro-2-(Hydroxymethyl)-4(1H)-Pyridinone
CM cloud	CM12	M187.1077T30	Organoheterocyclic compounds	Pyridines and derivatives	Pyridoxines	Ala-Pro|Pyridoxine
CM cloud	CM12	M187.1077T30	NA	NA	NA	Glu-Lys-Pro|Lys-Glu-Pro|Lys-Pro-Glu|Pro-Lys-Glu|(4R)-5-Oxo-L-Leucine
CM cloud	CM13	M127.0728T33	NA	NA	NA	NA
CM cloud	CM14	M180.0667T83	Organic acids and derivatives	Carboxylic acids and derivatives	Amino acids, peptides, and analogues	L-Tyrosine
SM cloud	SM1	M593.1612T383	NA	NA	NA	NA
SM cloud	SM2	M594.1646T383	NA	NA	NA	Unidentified Metabolite
SM cloud	SM3	M199.0047T124	Organic oxygen compounds	Organooxygen compounds	Carbonyl compounds	Dihydroxyacetone Phosphate Acyl Ester
SM cloud	SM3	M199.0047T124	NA	NA	NA	Unidentified Metabolite
SM cloud	SM4	M744.5022T467	Glycerolipids	Other Glycerolipids	DGGA (Diacylglyceryl glucuronides)	DGGA 31:1;O
SM cloud	SM4	M744.5022T467	Lipids and lipid-like molecules	Glycerophospholipids	Glycerophosphoglycerols	PG(12:0/17:0)|PG(13:0/16:0)|PG(14:0/15:0)|PG(15:0/14:0)|PG(16:0/13:0)|PG(17:0/12:0)
SM cloud	SM4	M744.5022T467	NA	NA	NA	Spondin-2 A0A1Y8Ely7 (A0A1Y8Ely7_Human)|Bbrv_Locus22923 Of Bracon Brevicornis A0A6V7Ii27 (A0A6V7Ii27_9Hyme)|Bzw1 Of Prickly Gecko Heteronotia Binoei A0A0U3Jgs3 (A0A0U3Jgs3_9Saur)|Unidentified Metabolite|PI(O-14:0/13:0)|PI(O-16:0/11:0)|PG(25:0/4:0)|PG(27:0/2:0)
SM cloud	SM5	M365.9712T82	NA	NA	NA	TG 69:8;O|TG O-69:9;O2
SM cloud	SM6	M208.9947T164	NA	NA	NA	Unidentified Metabolite
SM cloud	SM7	M349.9763T124	NA	NA	NA	NA
SM cloud	SM8	M595.1675T383	NA	NA	NA	Unidentified Metabolite
SM cloud	SM9	M274.9905T124	NA	NA	NA	Unidentified Metabolite
SM cloud	SM10	M213.0121T189	NA	NA	NA	Unidentified Metabolite
SM cloud	SM11	M214.9994T82	Lipids and lipid-like molecules	Fatty Acyls	Fatty acids and conjugates	2-Oxo-4-Methylthiobutanoic Acid
SM cloud	SM11	M214.9994T82	NA	NA	NA	Unidentified Metabolite
SM cloud	SM12	M120.9964T82	Organic acids and derivatives	Carbothioic S-acids	NA	Thioacetate
SM cloud	SM12	M120.9964T82	Organic oxygen compounds	Organooxygen compounds	Carbohydrates and carbohydrate conjugates	3-Mercaptolactate
SM cloud	SM13	M386.1569T153	NA	NA	NA	Met-Pro-Thr|Met-Thr-Pro|Pro-Met-Thr|Pro-Thr-Met|Thr-Met-Pro|Thr-Pro-Met|Asp-Pro-Pro|Pro-Asp-Pro|Pro-Pro-Asp|Glu-Pro-Pro|Pro-Glu-Pro|Pro-Pro-Glu
SM cloud	SM14	M133.0507T72	Lipids and lipid-like molecules	Fatty Acyls	Fatty acids and conjugates	2,3-Dihydroxy-2-Methylbutanoic Acid|(R)-2,3-Dihydroxy-Isovalerate|2,3-Dihydroxyisovaleric Acid|2,3-Dihydroxy-Valeric Acid
SM cloud	SM14	M133.0507T72	Lipids and lipid-like molecules	Glycerolipids	Monoradylglycerols	(R)-Glycerol 1-Acetate
SM cloud	SM14	M133.0507T72	Organic oxygen compounds	Organooxygen compounds	Carbohydrates and carbohydrate conjugates	1-Deoxy-D-Xylulose|Deoxyribose|5-Deoxy-D-Ribose|Xylitol
SM cloud	SM14	M133.0507T72	Organic oxygen compounds	Organooxygen compounds	Carbonyl compounds	Deoxyribose
SM cloud	SM14	M133.0507T72	Organoheterocyclic compounds	Oxanes	NA	2-Deoxy-Alpha-D-Ribopyranose|2-Deoxy-L-Arabinose
SM cloud	SM14	M133.0507T72	NA	NA	NA	FA 5:0;O2|FA 4:0|WE 4:0|FA 3:0
SM cloud	SM15	M307.9657T124	NA	NA	NA	NA
SM cloud	SM16	M656.1570T383	NA	NA	NA	Unidentified Metabolite
SM cloud	SM17	M218.0356T27	Organic nitrogen compounds	Organonitrogen compounds	Quaternary ammonium salts	Phosphocholine
SM cloud	SM17	M218.0356T27	NA	NA	NA	Unidentified Metabolite
SM cloud	SM18	M178.0262T124	Organic oxygen compounds	Organooxygen compounds	Carbohydrates and carbohydrate conjugates	Alpha-D-Kdo-4P-Oall|Alpha-D-Kdo-5P-Oall
SM cloud	SM18	M178.0262T124	NA	NA	NA	Unidentified Metabolite
SM cloud	SM19	M726.6238T461	Lipids and lipid-like molecules	Fatty Acyls	Fatty acyl glycosides	GalCer(D14:0/23:0)|GalCer(D17:0/20:0)|GlcCer(D14:0/23:0)|GlcCer(D17:0/20:0)
SM cloud	SM19	M726.6238T461	Lipids and lipid-like molecules	Glycerolipids	Diradylglycerols	DG(17:0/22:2(13Z,16Z)/0:0)|DG(17:1(9Z)/22:1(13Z)/0:0)|DG(17:2(9Z,12Z)/22:0/0:0)|DG(18:2(9Z,12Z)/21:0/0:0)|DG(19:0/20:2(11Z,14Z)/0:0)|DG(19:1(9Z)/20:1(11Z)/0:0)
SM cloud	SM19	M726.6238T461	Lipids and lipid-like molecules	Glycerolipids	Triradylcglycerols	DGTS(16:0/16:0)
SM cloud	SM19	M726.6238T461	Lipids and lipid-like molecules	Sphingolipids	Glycosphingolipids	GalCer(D19:0/18:0)|GlcCer(D19:0/18:0)|N-Glycoloylganglioside Gm2
SM cloud	SM19	M726.6238T461	Lipids and lipid-like molecules	Steroids and steroid derivatives	Steroid esters	Cholest-5-En-3Beta-Yl (7Z,10Z,13Z,16Z,19Z-Docosapentaenoate)|CE(22:5(4Z,7Z,10Z,13Z,16Z))|CE(22:5(7Z,10Z,13Z,16Z,19Z))
SM cloud	SM19	M726.6238T461	NA	NA	NA	Uncharacterized Protein From Gobi Fish, Protein Contains Lim Domain, Blast Hit Zebrafish Gene Ldb1A|CE(22:3)|GalCer(D15:0/22:0)|GalCer(D16:0/21:0)|GalCer(D18:0/19:0)|GalCer(D20:0/17:0)|GalCer(D21:0/16:0)|GalCer(D22:0/15:0)|GlcCer(D15:0/22:0)|GlcCer(D16:0/21:0)|GlcCer(D18:0/19:0)|GlcCer(D20:0/17:0)|GlcCer(D21:0/16:0)|GlcCer(D22:0/15:0)
SM cloud	SM20	M307.9647T82	NA	NA	NA	Unidentified Metabolite
SM cloud	SM21	M105.0007T82	Organic oxygen compounds	Organooxygen compounds	Carbohydrates and carbohydrate conjugates	3-Mercaptolactate
SM cloud	SM22	M291.9702T124	NA	NA	NA	NA
SM cloud	SM23	M546.1609T495	NA	NA	NA	Fungal Cutinase 2|Scorpion Toxin Tetrapandin-2|Unidentified Metabolite

## Sheet: DS2.4.subclass.rephits
Group	Subclass	total	expected	hits	Raw p	Holm p	FDR		Group	Subclass	total	expected	hits	Raw p	Holm p	FDR
SM	O-acylglycerone-phosphates	1	0.000101	1	0.000101	0.105	0.0527		CM	Amino acids	277	0.0962	7	9.54e-12	9.98e-09	9.98e-09
SM	Carbothioic S-acids	1	0.000101	1	0.000101	0.105	0.0527		CM	Catechols	11	0.00382	3	6.61e-09	6.91e-06	3.46e-06
SM	Cholines	4	0.000403	1	0.000403	0.421	0.14		CM	Purine ribonucleoside monophosphates	16	0.00556	3	2.24e-08	2.34e-05	7.81e-06
SM	Pyrimidine ribonucleosides	6	0.000604	1	0.000604	0.63	0.158		CM	Dipeptides	416	0.145	4	1.47e-05	0.0154	0.00385
SM	Glycosylamines	10	0.00101	1	0.00101	1	0.211		CM	Carnitines	1	0.000347	1	0.000347	0.362	0.0727
SM	Methoxyphenols	19	0.00191	1	0.00191	1	0.333		CM	Pyridoxamines	2	0.000695	1	0.000695	0.723	0.104
SM	Phenylpropanoic acids	23	0.00232	1	0.00231	1	0.346		CM	Tertiary alcohols	2	0.000695	1	0.000695	0.723	0.104
SM	Oxo Fatty Acids	43	0.00433	1	0.00432	1	0.565		CM	Piperidinones	3	0.00104	1	0.00104	1	0.136
SM	Monoradylglycerols	72	0.00725	1	0.00723	1	0.84		CM	Cholines	4	0.00139	1	0.00139	1	0.14
SM	Hydroxy Fatty Acids	274	0.0276	1	0.0272	1	1		CM	Purine deoxyribonucleosides	5	0.00174	1	0.00174	1	0.14
SM	Fatty alcohols	452	0.0455	1	0.0446	1	1		CM	Medium-chain keto acids	5	0.00174	1	0.00174	1	0.14
SM	Glycosphingolipids	452	0.0455	1	0.0446	1	1		CM	Short-chain keto acids	5	0.00174	1	0.00174	1	0.14
									CM	Phenylpropylamines	5	0.00174	1	0.00174	1	0.14
									CM	Amino sugars	7	0.00243	1	0.00243	1	0.156
									CM	Aminobenzoic acids	7	0.00243	1	0.00243	1	0.156
									CM	Purine ribonucleosides	8	0.00278	1	0.00278	1	0.156
									CM	Beta-keto acids	8	0.00278	1	0.00278	1	0.156
									CM	Alpha-hydrogen aldehydes	8	0.00278	1	0.00278	1	0.156
									CM	Disaccharides	9	0.00313	1	0.00312	1	0.156
									CM	Phenethylamines	9	0.00313	1	0.00312	1	0.156
									CM	Benzyl alcohols	9	0.00313	1	0.00312	1	0.156
									CM	Pyrimidine ribonucleoside diphosphates	10	0.00347	1	0.00347	1	0.165
									CM	Other alkaloids	11	0.00382	1	0.00382	1	0.174
									CM	Oxosteroids	12	0.00417	1	0.00416	1	0.181
									CM	Pyridinecarboxylic acids	14	0.00486	1	0.00485	1	0.203
									CM	Monosaccharides	18	0.00625	1	0.00624	1	0.242
									CM	Xanthines	18	0.00625	1	0.00624	1	0.242
									CM	Hippuric acids	1470	0.51	3	0.0147	1	0.535
									CM	Oxo Fatty Acids	43	0.0149	1	0.0148	1	0.535
									CM	Fatty aldehydes	52	0.0181	1	0.0179	1	0.624
									CM	Fatty acyl carnitines	91	0.0316	1	0.0311	1	1
									CM	Oxo Fatty Acids	150	0.0521	1	0.0508	1	1
									CM	Terpene lactones	197	0.0684	1	0.0662	1	1
									CM	Unsaturated Fatty Acids	267	0.0928	1	0.0887	1	1
									CM	Fatty acids and conjugates	336	0.117	1	0.11	1	1
									CM	Triterpenoids	511	0.178	1	0.163	1	1
									CM	Unsaturated Fatty Acids	911	0.317	1	0.272	1	1

## Sheet: DS2.5.KEGG.rephits
Group	KEGG pathway	total	expected	hits	Raw p	Holm p	FDR		Group	KEGG pathway	total	expected	hits	Raw p	Holm p	FDR
SM	Glycerophospholipid metabolism	36	0.473	3	0.0105	0.883	0.883		CM	Purine metabolism	65	2.95	8	0.00751	0.63	0.534
SM	Ether lipid metabolism	20	0.263	2	0.0271	1	1		CM	Aminoacyl-tRNA biosynthesis	48	2.18	6	0.0189	1	0.534
SM	Galactose metabolism	27	0.355	2	0.0473	1	1		CM	D-Glutamine and D-glutamate metabolism	6	0.272	2	0.027	1	0.534
SM	Cysteine and methionine metabolism	33	0.434	2	0.0679	1	1		CM	Butanoate metabolism	15	0.68	3	0.0274	1	0.534
SM	Phosphonate and phosphinate metabolism	6	0.0788	1	0.0764	1	1		CM	Alanine, aspartate and glutamate metabolism	28	1.27	4	0.0348	1	0.534
SM	Pentose and glucuronate interconversions	18	0.237	1	0.213	1	1		CM	Tyrosine metabolism	42	1.9	5	0.0382	1	0.534
SM	Pentose phosphate pathway	22	0.289	1	0.254	1	1		CM	Neomycin, kanamycin and gentamicin biosynthesis	2	0.0907	1	0.0886	1	1
SM	Amino sugar and nucleotide sugar metabolism	37	0.486	1	0.391	1	1		CM	Arginine biosynthesis	14	0.635	2	0.13	1	1
SM	Pyrimidine metabolism	39	0.512	1	0.407	1	1		CM	Phenylalanine, tyrosine and tryptophan biosynthesis	4	0.181	1	0.17	1	1
									CM	Glycine, serine and threonine metabolism	33	1.5	3	0.186	1	1
									CM	Starch and sucrose metabolism	18	0.816	2	0.195	1	1
									CM	Synthesis and degradation of ketone bodies	5	0.227	1	0.207	1	1
									CM	Nitrogen metabolism	6	0.272	1	0.243	1	1
									CM	Arginine and proline metabolism	38	1.72	3	0.246	1	1
									CM	Thiamine metabolism	7	0.317	1	0.278	1	1
									CM	Valine, leucine and isoleucine biosynthesis	8	0.363	1	0.311	1	1
									CM	Taurine and hypotaurine metabolism	8	0.363	1	0.311	1	1
									CM	Lysine degradation	25	1.13	2	0.315	1	1
									CM	Ubiquinone and other terpenoid-quinone biosynthesis	9	0.408	1	0.342	1	1
									CM	Vitamin B6 metabolism	9	0.408	1	0.342	1	1
									CM	Galactose metabolism	27	1.22	2	0.348	1	1
									CM	Glutathione metabolism	28	1.27	2	0.365	1	1
									CM	Phenylalanine metabolism	10	0.453	1	0.372	1	1
									CM	Glycosylphosphatidylinositol (GPI)-anchor biosynthesis	14	0.635	1	0.479	1	1
									CM	Glycerophospholipid metabolism	36	1.63	2	0.492	1	1
									CM	Nicotinate and nicotinamide metabolism	15	0.68	1	0.503	1	1
									CM	Histidine metabolism	16	0.725	1	0.526	1	1
									CM	Valine, leucine and isoleucine degradation	40	1.81	2	0.55	1	1
									CM	Pantothenate and CoA biosynthesis	19	0.861	1	0.588	1	1
									CM	Porphyrin and chlorophyll metabolism	30	1.36	1	0.755	1	1
									CM	Glyoxylate and dicarboxylate metabolism	32	1.45	1	0.777	1	1
									CM	Cysteine and methionine metabolism	33	1.5	1	0.787	1	1
									CM	Amino sugar and nucleotide sugar metabolism	37	1.68	1	0.824	1	1
									CM	Tryptophan metabolism	41	1.86	1	0.855	1	1

## Sheet: DS2.6.queries.enrichment
Query (representative hits in SM - n = 28)	Match (n = 20)	HMDB	KEGG			Query (representative hits in CM - n = 97)	Match (n = 69)	HMDB	KEGG
3-Mercaptolactate	3-Mercaptolactic acid	HMDB0002127	C05823			L-Isoleucine	L-Isoleucine	HMDB0000172	C00407
Thioacetate	Ethanethioic acid	HMDB0031188	C01857			Choline	Choline	HMDB0000097	C00114
2-Deoxy-Alpha-D-Ribopyranose	NA	NA	NA			L-Proline	L-Proline	HMDB0000162	C00148
(R)-2,3-Dihydroxy-Isovalerate	(R)-2,3-Dihydroxy-isovalerate	HMDB0012141	C04272			Creatine	Creatine	HMDB0000064	C00300
(R)-Glycerol 1-Acetate	(R)-glycerol 1-acetate	HMDB0012485	NA			Trigonelline	Trigonelline	HMDB0000875	C01004
Xylitol	D-Xylitol	HMDB0002917	C00379			(7R*,8R*)-3-Methoxy-3',4,7,9,9'-Pentahydroxy-8,4'-Oxyneolignan	NA	NA	NA
Deoxyribose	Deoxyribose	HMDB0003224	C01801			Hypoxanthine	Hypoxanthine	HMDB0000157	C00262
2,4,6-Octatriyn-1-Ol	2,4,6-Octatriyn-1-ol	HMDB0030968	NA			Isoglutamic Acid	NA	NA	NA
1,4-Dithiothreitol	1,4-Dithiothreitol	HMDB0013593	C00265			2-Keto-Glutaramic Acid	2-Keto-glutaramic acid	HMDB0001552	C00940
2-Oxo-4-Methylthiobutanoic Acid	2-Oxo-4-methylthiobutanoic acid	HMDB0001553	C01180			L-Glutamate	L-Glutamic acid	HMDB0000148	C00025
Dihydroxyacetone Phosphate Acyl Ester	Dihydroxyacetone Phosphate Acyl Ester	HMDB0011750	C03372			5-Phosphoribosylamine	5-Phosphoribosylamine	HMDB0001128	C03090
Alpha-D-Galactose	D-Galactose	HMDB0000143	C00984			Trna-Containing-N1-Methyladenine	NA	NA	NA
Maltyl Isobutyrate	Maltyl isobutyrate	HMDB0032365	NA			2-Aminoheptanoate	PyroGlu-Val	HMDB0094651	NA
Furanone A	Furanone A	HMDB0094691	C17602			Heptadecanoyl Carnitine	Heptadecanoyl carnitine	HMDB0006210	NA
D-Iditol	NA	NA	NA			1-Nitroheptane	1-Nitroheptane	HMDB0013811	NA
4-Vinylguaiacol	2-Methoxy-4-vinylphenol	HMDB0013744	C17883			4-Trimethylammoniobutanoate	4-Trimethylammoniobutanoic acid	HMDB0001161	C01181
2-Phenylethyl Formate	NA	NA	NA			Acetylcholine	Acetylcholine	HMDB0000895	C01996
Hydrocinnamic Acid	Hydrocinnamic acid	HMDB0000764	C05629			Glycyl-Tyrosine	Glycyl-Tyrosine	HMDB0028853	NA
Phosphocholine	Phosphorylcholine	HMDB0001565	C00588			Anthranilate	2-Aminobenzoic acid	HMDB0001123	C00108
Cytidine	Cytidine	HMDB0000089	C00475			3,4-Dihydroxybenzylamine	3,4-Dihydroxybenzylamine	HMDB0012153	NA
N-Ethylglycocyamine	NA	NA	NA			Ethyl 2-Pyrrolecarboxylate	NA	NA	NA
Glycerophosphocholine	Glycerophosphocholine	HMDB0000086	C00670			Acetamidopropanal	Acetamidopropanal	HMDB0012880	C18170
5-Methylcytidine	5-Methylcytidine	HMDB0000982	NA			N-Acetylornithine	N-Acetylornithine	HMDB0003357	C00437
N-Glycoloylganglioside Gm2	N-Glycoloylganglioside GM2	HMDB0000770	C01808			5-Acetamidopentanoate	5-Acetamidovalerate	HMDB0012175	C03087
Cholest-5-En-3Beta-Yl (7Z,10Z,13Z,16Z,19Z-Docosapentaenoate)	NA	NA	NA			D-Quinovosamine	NA	NA	NA
1,2-Dioleoyl-Sn-Glycero-3-Phosphatidylethanolamine	NA	NA	NA			N,N-Dihydroxy-L-Isoleucine	N,N-Dihydroxy-L-isoleucine	NA	C20311
Pa(16:0/20:0)	NA	NA	NA			L-Carnitine	L-Carnitine	HMDB0000062	C00318
Tg(10:0/I-20:0/8:0)	NA	NA	NA			Kynuramine	Kynuramine	HMDB0012246	NA
						3-Methyloxindole	NA	NA	NA
						N,N-Dimethyl-4-Nitrosoaniline	NA	NA	NA
						2-(1,2-Diamino-1-Propenyl)Phenol	2-(1,2-Diamino-1-propenyl)phenol	HMDB0034900	NA
						(3Beta,17Alpha,23S)-17,23-Epoxy-3,29-Dihydroxy-27-Norlanosta-7,9(11)-Diene-15,24-Dione	(3beta,17alpha,23S)-17,23-Epoxy-3,29-dihydroxy-27-norlanosta-7,9(11)-diene-15,24-dione	HMDB0035970	NA
						17,23-Epoxy-29-Hydroxy-27-Norlanost-8-Ene-3,15,24-Trione	17,23-Epoxy-29-hydroxy-27-norlanost-8-ene-3,15,24-trione	HMDB0035113	NA
						Quinolinate	Quinolinic acid	HMDB0000232	C03722
						N-Acetyltaurine	NA	NA	NA
						L-Cysteine	L-Cysteine	HMDB0000574	C00097
						Urate	Uric acid	HMDB0000289	C00366
						(3S,5S)-Carbapenam-3-Carboxylate	NA	NA	NA
						Meso-2,6-Diaminopimelate	NA	NA	NA
						L-Tyrosine	L-Tyrosine	HMDB0000158	C00082
						D-Glucosamine	Glucosamine	HMDB0001514	C00329
						Dihydroferulic Acid 4-O-Glucuronide	NA	NA	NA
						Veranisatin C	Veranisatin C	HMDB0031756	NA
						Phenylalanyl-Tyrosine	Phenylalanyl-Tyrosine	HMDB0029007	NA
						Ala-Pro	Alanyl-Proline	HMDB0028695	NA
						Pro-Ala	Prolyl-Alanine	HMDB0029010	NA
						6-Acetyl-2,3-Dihydro-2-(Hydroxymethyl)-4(1H)-Pyridinone	6-Acetyl-2,3-dihydro-2-(hydroxymethyl)-4(1H)-pyridinone	HMDB0035178	NA
						Norepinephrine	Norepinephrine	HMDB0000216	C00547
						2-Keto-6-Aminocaproate	2-Keto-6-aminocaproate	HMDB0012151	C03239
						1-Ethyl-1H-Pyrrole-2-Carboxaldehyde	NA	NA	NA
						Val-Val	Valyl-Valine	HMDB0029140	NA
						3,4-Dimethoxyphenylethylamine	NA	NA	NA
						Beta-O-Methylynephrine	beta-O-Methylynephrine	HMDB0033868	NA
						Acisoga	NA	NA	NA
						(2R)-2-Hydroxy-2-Methylbutanenitrile	(2R)-2-Hydroxy-2-methylbutanenitrile	HMDB0060309	C18796
						2-Piperidinone	2-Piperidinone	HMDB0011749	NA
						Ile-Ser	Isoleucyl-Serine	HMDB0028916	NA
						L-Normetanephrine	Normetanephrine	HMDB0000819	C05589
						Epinephrine	Epinephrine	HMDB0000068	C00788
						Nordefrin	Methylnoradrenaline	HMDB0002832	C17925
						3-Dehydrocarnitine	3-Dehydrocarnitine	HMDB0012154	C02636
						Methyl 5-(Hydroxymethyl)Pyrrolidine-3-Carboxylate	NA	NA	NA
						2-Hydroxyphenethylamine	2-Hydroxyphenethylamine	HMDB0001065	C02735
						M-Tyramine	m-Tyramine	HMDB0004989	NA
						Pyridoxamine	Pyridoxamine	HMDB0001431	C00534
						Methylitaconate	Methylitaconate	METPA0268	C02295
						3-Hydroxyadipic Acid 3,6-Lactone	3-Hydroxyadipic acid 3,6-lactone	HMDB0029171	NA
						Ethyl Hydrogen Fumarate	NA	NA	NA
						(1S,4S)-4-Hydroxy-3-Oxocyclohexane-1-Carboxylic Acid	NA	NA	NA
						5-D-(5/6)-5-C-(Hydroxymethyl)-2,6-Dihydroxycyclohex-2-En-1-One	NA	NA	NA
						Glucose	D-Glucose	HMDB0000122	C00221
						Acrylic Acid	Acrylic acid	HMDB0031647	C19501
						Acetoacetic Acid	Acetoacetic acid	HMDB0000060	C00164
						Xi-2,3-Dihydro-3,5-Dihydroxy-6-Methyl-4H-Pyran-4-One	NA	NA	NA
						3,5,6-Trihydroxy-5-(Hydroxymethyl)-2-Methoxy-2-Cyclohexen-1-One	NA	NA	NA
						Succinic Acid Semialdehyde	Succinic acid semialdehyde	HMDB0001259	C00232
						8-Methoxykynurenate	8-Methoxykynurenate	HMDB0060426	C05830
						Hydroxyprolyl-Leucine	Hydroxyprolyl-Leucine	HMDB0028867	NA
						(R)-2-Methylimino-1-Phenylpropan-1-Ol	NA	NA	NA
						L-Arginyl-Trna(Arg)	L-Arginyl-tRNA(Arg)	METPA0255	C02163
						1-(9Z,12Z,15Z-Octadecatrienoyl)-Glycero-3-Phosphate	NA	NA	NA
						Adenosine	Adenosine	HMDB0000050	C00212
						Deoxyguanosine	Deoxyguanosine	HMDB0000085	C00330
						2S-Hydroxytetradecanoic Acid	NA	NA	NA
						Ethyl 3-Hydroxydodecanoate	NA	NA	NA
						Deoxyfructosazine	NA	NA	NA
						2'-Deoxymugineic Acid	2'-Deoxymugineic acid	HMDB0033909	C15485
						3-B-Galactopyranosyl Glucose	3-b-Galactopyranosyl glucose	HMDB0006603	NA
						Sucrose	Sucrose	HMDB0000258	C00089
						3'-Amp	3'-AMP	HMDB0003540	C01367
						Adenosine 2'-Phosphate	Adenosine 2'-phosphate	HMDB0011617	C00946
						Adenosine 5'-Monophosphate	Adenosine monophosphate	HMDB0000045	C00020
						Dgmp	2'-Deoxyguanosine 5'-monophosphate	HMDB0001044	C00362
						Polyporusterone D	NA	NA	NA
						Polyporusterone E	NA	NA	NA
						(25S)-Delta(4)-Dafachronic Acid	NA	NA	NA
						Udp-N-Acetylglucosamine	Uridine diphosphate-N-acetylglucosamine	HMDB0000290	C00043
						N,N-Dihydroxy-L-Isoleucine	N,N-Dihydroxy-L-isoleucine		163000000
						L-Cysteine	L-Cysteine	HMDB0000574	5862
						Trigonelline	Trigonelline	HMDB0000875	5570
						Acetylcholine	Acetylcholine	HMDB0000895	6060

## Sheet: DS2.7.joint.pathway
Genes of TS + compounds of SM	Total	Expected	Hits	Raw p	-LOG10(p)	Holm adjust	FDR	Impact	matched_features			Input: DEGs of TS	Input: DEGs of SM	Input: SM Compounds
Glycolysis or Gluconeogenesis	61	0.64636	8	9.1e-08	7.0407	7.65e-06	7.65e-06	0.56667	dre:30496; dre:445094; dre:334116; dre:378963; dre:406367; dre:246094; dre:394000; dre:406696			hsp90aa1.2	si:ch211-214b16.2	3-Mercaptolactate
Purine metabolism	170	1.8013	6	0.007049	2.1519	0.58502	0.29604	0.39053	dre:570652; dre:100005551; dre:30084; dre:445486; dre:394000; dre:445094			cryba1b	cryba1b	Thioacetate
Pentose phosphate pathway	46	0.48742	3	0.011773	1.9291	0.96538	0.32964	0.31111	cpd:C01801; dre:246094; dre:394000			atp2a1l	si:dkey-7i4.1	2-Deoxy-Alpha-D-Ribopyranose
Cysteine and methionine metabolism	71	0.75232	3	0.037277	1.4286	1	0.72477	0.085714	cpd:C01180; cpd:C05823; dre:30496			crygm2d13	si:ch1073-340i21.3	(R)-2,3-Dihydroxy-Isovalerate
Amino sugar and nucleotide sugar metabolism	85	0.90066	3	0.058486	1.2329	1	0.72477	0.15476	cpd:C00984; dre:394000; dre:246094			hsp70.3	best1	(R)-Glycerol 1-Acetate
Ether lipid metabolism	39	0.41325	2	0.062848	1.2017	1	0.72477	0.052632	cpd:C03372; cpd:C00670			her1	ggact.2	Xylitol
Starch and sucrose metabolism	39	0.41325	2	0.062848	1.2017	1	0.72477	0.21053	dre:394000; dre:246094			slc25a4	si:ch211-214b16.4	Deoxyribose
Glycerophospholipid metabolism	91	0.96424	3	0.069025	1.161	1	0.72477	0.088889	cpd:C00588; cpd:C00670; cpd:C03372			mipa	CR318588.3	2,4,6-Octatriyn-1-Ol
Pyruvate metabolism	45	0.47682	2	0.08082	1.0925	1	0.73982	0.13636	dre:445094; dre:30496			tcap	scel	1,4-Dithiothreitol
Pyrimidine metabolism	103	1.0914	3	0.092532	1.0337	1	0.73982	0.36275	cpd:C00475; dre:30084; dre:100005551			eef2l2	CABZ01074130.1	2-Oxo-4-Methylthiobutanoic Acid
Galactose metabolism	50	0.5298	2	0.096881	1.0138	1	0.73982	0.12245	cpd:C00984; dre:394000			pvalb1	tcima	Dihydroxyacetone Phosphate Acyl Ester
Thiamine metabolism	14	0.14834	1	0.13892	0.85724	1	0.97244	0.15385	dre:445486			and2	krt97	Alpha-D-Galactose
Arginine and proline metabolism	75	0.7947	2	0.18754	0.7269	1	1	0.081081	dre:799492; dre:557186			si:ch211-255p10.3	mkrn2	Maltyl Isobutyrate
Pentose and glucuronate interconversions	34	0.36026	1	0.30571	0.51469	1	1	0.18182	cpd:C00379			and3	AL935184.1	Furanone A
Propanoate metabolism	48	0.50861	1	0.40353	0.39412	1	1	0.085106	dre:30496			tbx6	htatip2	D-Iditol
Drug metabolism - other enzymes	63	0.66755	1	0.49365	0.30658	1	1	0.064516	dre:30084			cryba1l1	arl11	4-Vinylguaiacol
Tyrosine metabolism	88	0.93245	1	0.61558	0.21072	1	1	0.022989	dre:437022			entpd3	si:ch73-50f9.4	2-Phenylethyl Formate
												CABZ01074130.1	acy3.1	Hydrocinnamic Acid
												and1	fam83e	Phosphocholine
Genes of SM + compounds of SM	Total	Expected	Hits	Raw p	-LOG10(p)	Holm adjust	FDR	Impact	matched_features			crygm2d17	adgre9	Cytidine
Glycerophospholipid metabolism	91	0.48212	3	0.010605	1.9745	0.89084	0.71834	0.088889	cpd:C00588; cpd:C00670; cpd:C03372			txnipa	chrng	N-Ethylglycocyamine
Ether lipid metabolism	39	0.20662	2	0.017103	1.7669	1	0.71834	0.052632	cpd:C03372; cpd:C00670			ggact.2	krt17	Glycerophosphocholine
Cysteine and methionine metabolism	71	0.37616	2	0.052204	1.2823	1	1	0.057143	cpd:C01180; cpd:C05823			chad	lamb4	5-Methylcytidine
Amino sugar and nucleotide sugar metabolism	85	0.45033	2	0.071976	1.1428	1	1	0.035714	cpd:C00984; dre:322468			crygmxl2	fthl28	N-Glycoloylganglioside Gm2
Pentose and glucuronate interconversions	34	0.18013	1	0.16635	0.77897	1	1	0.18182	cpd:C00379			mespab	prg4a	Cholest-5-En-3Beta-Yl (7Z,10Z,13Z,16Z,19Z-Docosapentaenoate)
Nicotinate and nicotinamide metabolism	40	0.21192	1	0.19293	0.71461	1	1	0.051282	dre:550242			pprc1	traf3ip2l	1,2-Dioleoyl-Sn-Glycero-3-Phosphatidylethanolamine
Pentose phosphate pathway	46	0.24371	1	0.21872	0.66011	1	1	0.044444	cpd:C01801			hspa8b	dusp19b	Pa(16:0/20:0)
Galactose metabolism	50	0.2649	1	0.2355	0.62802	1	1	0.040816	cpd:C00984			aldh18a1	CU459186.6	Tg(10:0/I-20:0/8:0)
Inositol phosphate metabolism	68	0.36026	1	0.30697	0.5129	1	1	0.029851	dre:368717			tcima	bscl2l
Phosphatidylinositol signaling system	74	0.39205	1	0.3294	0.48227	1	1	0.027397	dre:368717			pdcd4b	rabgap1l2
Pyrimidine metabolism	103	0.5457	1	0.42873	0.36782	1	1	0.029412	cpd:C00475			si:dkey-9l20.3	rubcnl
												ggact.3	cybb
												hspb9	nadka
												igsf10	tent5ba
												pvalb4	AL935186.1
												cckb	scamp5a
												cryba2a	zgc:101785
												myoz1a	zgc:103564
												neflb	adam28
												crygmx	gsnb
												casq1a	krt92
												matn3a	si:dkey-9l20.3
												txnipb	SLC16A6
												ldha	muc5.1
												crybb1l1	si:dkey-4j21.2
												eno3	chs1
												pgk1	si:dkey-13m3.2
												capn3b	fgfr1bl
												gapdhs	si:ch211-197h24.8
												si:dkey-251i10.2	eps8l1a
												crygm2d10	mab21l3
												cldn11a	mospd2
												myoz1b	anxa1a
												myoz3a	ponzr5
												arrdc3b	cyt1
												sult4a1	xkr8.2
												cavin4a	snrnau11
												crygm2d8	pald1b
												jph2	itpka
												crybb1l2	mblac1
												nme2b.2	tlr18
												CR318588.3	PRKAR2B
												eno1a	BX530721.1
												mipb	myofl
												myog	tgm1l4
												tyrp1b	chst2b
												cryba2b	CU633479.2
												pgm1	zgc:175088
												pkmb	pitpnc1b
												ak1	si:dkey-9c18.3
												crygm2d20	otofa
												pvalb8	krt222
												pcdh8	zgc:113293
												ndrg2	map3k15
												zgc:91968	lectin
												lim2.4	col28a2a
												npsn	wu:fc75a09
												her7	tmem179aa
												c1qtnf5	si:ch73-56d11.5
												ripply2
												si:dkeyp-19e1.3
												pbld2
												gpia
												coro1a
												tcnbb
												znfl1k
												si:ch1073-459j12.1
												ptpdc1b
												best1
												srgn
												itgbl1
												adcy6a
												vimr1
												ctnna2
												zgc:195001
												myhz2
												fgfbp2a
												zgc:100832
												crygm2d18
												nrap
												BX005392.3
												pmela
												ckmt2b
												nefma
												CU633479.2
												fthl28
