# Supplementary material for: Heat induces multiomic and phenotypic stress propagation in zebrafish embryos
Source: PNAS Nexus. 2023 May 23;2(5):pgad137. doi: 10.1093/pnasnexus/pgad137 (PMC10205475; doi:10.1093/pnasnexus/pgad137)
Supplement: pgad137_Supplementary_Data [file pgad137_supplementary_data.zip › PNASNEXUS-PNASNEXUS-2022-01130-s03.xlsx]

## Sheet: READ.ME
Sheet name	Detail
DS1.1.DEG.TSvC	Dataset S1 - RNA Excel Sheet 1 - List of DEGs in TS compared to C (p-adj < 0.05)
DS1.2.TS.GO:0009408	Dataset S1 - RNA Excel Sheet 2 - Expression of genes of TS in the GO term GO:0009408 (response to heat)
DS1.3.TS.GO.BP	Dataset S1 - RNA Excel Sheet 3 - Functional enrichment of gene ontology terms for biological processes in TS versus C
DS1.4.TS.KEGG	Dataset S1 - RNA Excel Sheet 4 - Functional enrichment of KEGG pathways in TS versus C
DS1.5.TS.Reactome	Dataset S1 - RNA Excel Sheet 5 - Functional enrichment of Reactome pathways in TS versus C
DS1.6.DEG.SMvC	Dataset S1 - RNA Excel Sheet 6 - List of DEGs in SM compared to C (p-value < 0.01 to see the effects of SM term)
DS1.7.SM.GO:0007606	Dataset S1 - RNA Excel Sheet 7 - Expression of genes of SM in the GO term GO:0007606 (Chemosensory perceptions)
DS1.8.SM.GO.BP	Dataset S1 - RNA Excel Sheet 8 - Functional enrichment of gene ontology terms for biological processes in SM versus C
DS1.9.SM.KEGG	Dataset S1 - RNA Excel Sheet 9 - Functional enrichment of KEGG pathways in SM versus C
DS1.10.SM.Reactome	Dataset S1 - RNA Excel Sheet 10 - Functional enrichment of Reactome pathways in SM versus C
DS1.11.DEG.TS+SMvC	Dataset S1 - RNA Excel Sheet 11 - List of DEGs in TS+SM compared to C (p-adj < 0.05)
DS1.12.TS+SM.GO:0009408	Dataset S1 - RNA Excel Sheet 12 - Expression of genes of TS+SM in the GO term GO:0009408 (response to heat)
DS1.13.TS+SM.GO.BP	Dataset S1 - RNA Excel Sheet 13 - Functional enrichment of gene ontology terms for biological processes in TS+SM versus C
DS1.14.TS+SM.KEGG	Dataset S1 - RNA Excel Sheet 14 - Functional enrichment of KEGG pathways in TS+SM versus C
DS1.15.TS+SM.Reactome	Dataset S1 - RNA Excel Sheet 15 - Functional enrichment of Reactome pathways in TS+SM versus C
DS1.16.TS+SM.GO:0007606	Dataset S1 - RNA Excel Sheet 16 - Expression of genes of TS+SM in the GO term GO:0007606 (Chemosensory perceptions)
DS1.17.uTS+SM.GO.BP	Dataset S1 - RNA Excel Sheet 17 - Functional enrichment of gene ontology terms for biological processes for the genes unique to TS+SM versus C
DS1.18.uTS+SM.KEGG	Dataset S1 - RNA Excel Sheet 18 - Functional enrichment of KEGG pathways for the genes unique to TS+SM versus C
DS1.19.uTS+SM.Reactome	Dataset S1 - RNA Excel Sheet 19 - Functional enrichment of Reactome pathways for the genes unique to TS+SM versus C
DS1.20.DEG.SMvTS+SM	Dataset S1 - RNA Excel Sheet 20 - List of DEGs in SM compared to TS+SM (p-adj < 0.05)
DS1.21.DEG.TSvTS+SM	Dataset S1 - RNA Excel Sheet 21 - List of DEGs in TS compared to TS+SM (p-value < 0.01 to see the effects of SM term)
DS1.22.LAMP.primers	Dataset S1 - RNA Excel Sheet 22 - Gene selection and primers for LAMP data
DS1.23.hair.cells	Dataset S1 - RNA Excel Sheet 23 - Gene expression in SM vs hair cells

## Sheet: DS1.1.DEG.TSvC
ENSEMBL	symbol	description	baseMean	FC	log2FoldChange	lfcSE	stat	pvalue	padj
ENSDARG00000061445	adcy6a	adenylate cyclase 6a [Source:ZFIN;Acc:ZDB-GENE-060221-1]	168.698	1.57413	0.654553	0.173546	3.77164	0.000162	0.041772
ENSDARG00000001950	ak1	adenylate kinase 1 [Source:ZFIN;Acc:ZDB-GENE-040822-37]	5711.64	1.70751	0.771897	0.187606	4.11446	3.88e-05	0.013137
ENSDARG00000099579	aldh18a1	aldehyde dehydrogenase 18 family, member A1 [Source:ZFIN;Acc:ZDB-GENE-030131-5602]	821.786	1.53891	0.621912	0.124153	5.00923	5.46e-07	0.000462
ENSDARG00000088514	and1	actinodin1 [Source:ZFIN;Acc:ZDB-GENE-030131-9105]	1104.06	2.5868	1.37117	0.253403	5.41101	6.27e-08	7.82e-05
ENSDARG00000079302	and2	actinodin2 [Source:ZFIN;Acc:ZDB-GENE-041105-2]	385.172	3.47435	1.79675	0.294042	6.1105	9.93e-10	1.96e-06
ENSDARG00000056873	and3	actinodin3 [Source:ZFIN;Acc:ZDB-GENE-040724-185]	119.591	4.49314	2.16772	0.359182	6.03516	1.59e-09	2.69e-06
ENSDARG00000036028	arrdc3b	arrestin domain containing 3b [Source:ZFIN;Acc:ZDB-GENE-040912-182]	1265.9	1.57078	0.651478	0.149698	4.35196	1.35e-05	0.005813
ENSDARG00000035458	atp2a1l	ATPase sarcoplasmic/endoplasmic reticulum Ca2+ transporting 1, like [Source:ZFIN;Acc:ZDB-GENE-041229-2]	91.4072	10.8526	3.43996	0.397417	8.6558	4.89e-18	3.87e-14
ENSDARG00000078331	best1	bestrophin 1 [Source:ZFIN;Acc:ZDB-GENE-110411-214]	24.9153	7.22832	2.85366	0.748598	3.81201	0.000138	0.036701
ENSDARG00000097929	BX005392.3	si:dkey-90a24.1 [Source:NCBI gene;Acc:101883724]	168.384	0.246598	-2.01977	0.543656	-3.71516	0.000203	0.047336
ENSDARG00000056134	c1qtnf5	C1q and TNF related 5 [Source:ZFIN;Acc:ZDB-GENE-050706-101]	52.2281	2.80911	1.49011	0.379907	3.9223	8.77e-05	0.026308
ENSDARG00000105274	CABZ01074130.1		915.628	2.87223	1.52217	0.273422	5.56712	2.59e-08	3.41e-05
ENSDARG00000043035	capn3b	calpain 3b [Source:ZFIN;Acc:ZDB-GENE-041001-149]	231.32	2.96696	1.56898	0.351524	4.46338	8.07e-06	0.003983
ENSDARG00000038716	casq1a	calsequestrin 1a [Source:ZFIN;Acc:ZDB-GENE-040801-139]	788.499	2.34241	1.22799	0.264818	4.63712	3.53e-06	0.001997
ENSDARG00000038658	cavin4a	caveolae associated protein 4a [Source:NCBI gene;Acc:552940]	770.184	2.20095	1.13813	0.264818	4.29778	1.73e-05	0.007172
ENSDARG00000100052	cckb	cholecystokinin b [Source:ZFIN;Acc:ZDB-GENE-060720-30]	143.423	2.14921	1.1038	0.233565	4.72588	2.29e-06	0.001508
ENSDARG00000045071	chad	chondroadherin [Source:ZFIN;Acc:ZDB-GENE-040426-1130]	146.059	3.10396	1.63411	0.308379	5.29903	1.16e-07	0.00012
ENSDARG00000039929	ckmt2b	creatine kinase, mitochondrial 2b (sarcomeric) [Source:ZFIN;Acc:ZDB-GENE-040426-1654]	73.4068	2.06763	1.04798	0.282829	3.70533	0.000211	0.048568
ENSDARG00000020031	cldn11a	claudin 11a [Source:ZFIN;Acc:ZDB-GENE-040718-369]	75.7653	2.28785	1.19399	0.271671	4.395	1.11e-05	0.005048
ENSDARG00000054610	coro1a	coronin, actin binding protein, 1A [Source:ZFIN;Acc:ZDB-GENE-030131-9512]	104.844	2.07975	1.05641	0.272294	3.87968	0.000105	0.029505
ENSDARG00000094719	CR318588.3	uncharacterized LOC101884954 [Source:NCBI gene;Acc:101884954]	60.7052	4.12127	2.04309	0.482961	4.23034	2.33e-05	0.008918
ENSDARG00000053875	cryba1b	crystallin, beta A1b [Source:ZFIN;Acc:ZDB-GENE-040718-326]	1213.26	2.51047	1.32796	0.150859	8.80267	1.34e-18	1.58e-14
ENSDARG00000032929	cryba1l1	crystallin, beta A1, like 1 [Source:ZFIN;Acc:ZDB-GENE-050417-249]	982.013	2.11667	1.0818	0.188974	5.72458	1.04e-08	1.54e-05
ENSDARG00000030349	cryba2a	crystallin, beta A2a [Source:ZFIN;Acc:ZDB-GENE-040625-8]	433.892	2.27829	1.18795	0.252338	4.70778	2.5e-06	0.001604
ENSDARG00000041925	cryba2b	crystallin, beta A2b [Source:ZFIN;Acc:ZDB-GENE-040718-324]	454.193	2.02263	1.01623	0.245602	4.13772	3.51e-05	0.012281
ENSDARG00000007576	crybb1l1	crystallin, beta B1, like 1 [Source:ZFIN;Acc:ZDB-GENE-100112-3]	918.563	2.66604	1.4147	0.310539	4.55562	5.22e-06	0.00275
ENSDARG00000016793	crybb1l2	crystallin, beta B1, like 2 [Source:ZFIN;Acc:ZDB-GENE-070822-18]	1009.27	2.31278	1.20963	0.284249	4.25553	2.09e-05	0.008129
ENSDARG00000087765	crygm2d10	crystallin, gamma M2d10 [Source:ZFIN;Acc:ZDB-GENE-071004-96]	40.0299	4.07359	2.0263	0.460664	4.39865	1.09e-05	0.005048
ENSDARG00000057460	crygm2d13	crystallin, gamma M2d13 [Source:ZFIN;Acc:ZDB-GENE-040718-105]	59.5368	5.37878	2.42728	0.309063	7.85368	4.04e-15	2.39e-11
ENSDARG00000109861	crygm2d17	crystallin, gamma M2d17 [Source:ZFIN;Acc:ZDB-GENE-070720-9]	87.2318	3.309	1.7264	0.321267	5.37371	7.71e-08	9.14e-05
ENSDARG00000073750	crygm2d18	crystallin, gamma M2d18 [Source:ZFIN;Acc:ZDB-GENE-040625-154]	11.0099	9.35916	3.22638	0.866621	3.72294	0.000197	0.047132
ENSDARG00000091148	crygm2d20	crystallin, gamma M2d20 [Source:ZFIN;Acc:ZDB-GENE-070424-32]	16.7116	4.84735	2.27719	0.554279	4.10839	3.98e-05	0.013297
ENSDARG00000116164	crygm2d8	crystallin, gamma M2d8 [Source:ZFIN;Acc:ZDB-GENE-040718-321]	48.3574	3.9649	1.98728	0.463248	4.28989	1.79e-05	0.007303
ENSDARG00000053862	crygmx	crystallin, gamma MX [Source:ZFIN;Acc:ZDB-GENE-030131-7732]	114.233	3.19162	1.67429	0.358994	4.66383	3.1e-06	0.001839
ENSDARG00000074001	crygmxl2	crystallin, gamma MX, like 2 [Source:ZFIN;Acc:ZDB-GENE-050522-401]	98.2716	2.93728	1.55448	0.305772	5.0838	3.7e-07	0.000365
ENSDARG00000024785	ctnna2	catenin (cadherin-associated protein), alpha 2 [Source:NCBI gene;Acc:567500]	324.126	1.71866	0.781287	0.209041	3.73749	0.000186	0.046267
ENSDARG00000103837	CU633479.2	myosin-7 [Source:NCBI gene;Acc:100329813]	571.455	0.477624	-1.06605	0.288219	-3.69876	0.000217	0.048894
ENSDARG00000035256	eef2l2	eukaryotic translation elongation factor 2, like 2 [Source:ZFIN;Acc:ZDB-GENE-030131-8112]	1042.69	2.03296	1.02358	0.160402	6.38137	1.76e-10	4.16e-07
ENSDARG00000022456	eno1a	enolase 1a, (alpha) [Source:ZFIN;Acc:ZDB-GENE-030131-6048]	4541.16	1.72522	0.78678	0.186662	4.215	2.5e-05	0.009395
ENSDARG00000039007	eno3	enolase 3, (beta, muscle) [Source:ZFIN;Acc:ZDB-GENE-031006-5]	4965.61	1.96439	0.974083	0.214461	4.54201	5.57e-06	0.00287
ENSDARG00000035309	entpd3	ectonucleoside triphosphate diphosphohydrolase 3 [Source:ZFIN;Acc:ZDB-GENE-030131-6186]	37.0052	5.82787	2.54297	0.445584	5.70705	1.15e-08	1.6e-05
ENSDARG00000039964	fgfbp2a	fibroblast growth factor binding protein 2a [Source:ZFIN;Acc:ZDB-GENE-030131-8319]	19.8372	5.14552	2.36332	0.633667	3.72959	0.000192	0.046497
ENSDARG00000076221	fthl28	ferritin, heavy polypeptide-like 28 [Source:ZFIN;Acc:ZDB-GENE-030131-7540]	65.3392	3.87454	1.95403	0.529146	3.69279	0.000222	0.049584
ENSDARG00000039914	gapdhs	glyceraldehyde-3-phosphate dehydrogenase, spermatogenic [Source:NCBI gene;Acc:406367]	3351.34	1.89067	0.918893	0.208192	4.41369	1.02e-05	0.004914
ENSDARG00000038248	ggact.2	gamma-glutamylamine cyclotransferase, tandem duplicate 2 [Source:NCBI gene;Acc:447805]	32.4387	0.017985	-5.79704	1.09109	-5.31308	1.08e-07	0.000116
ENSDARG00000070579	ggact.3	gamma-glutamylamine cyclotransferase, tandem duplicate 3 [Source:NCBI gene;Acc:100038780]	19.806	0.014091	-6.14904	1.2759	-4.81938	1.44e-06	0.001056
ENSDARG00000012987	gpia	glucose-6-phosphate isomerase a [Source:ZFIN;Acc:ZDB-GENE-020513-2]	2355.86	1.71032	0.774268	0.199233	3.88624	0.000102	0.029066
ENSDARG00000014722	her1	hairy-related 1 [Source:ZFIN;Acc:ZDB-GENE-980526-125]	55.8894	0.134415	-2.89524	0.378872	-7.64174	2.14e-14	8.46e-11
ENSDARG00000017917	her7	hairy and enhancer of split related-7 [Source:ZFIN;Acc:ZDB-GENE-000427-6]	21.0358	0.222691	-2.16688	0.550698	-3.93479	8.33e-05	0.025296
ENSDARG00000021924	hsp70.3	heat shock cognate 70-kd protein, tandem duplicate 3 [Source:ZFIN;Acc:ZDB-GENE-110713-1]	183.131	3.04166	1.60486	0.207522	7.73344	1.05e-14	4.96e-11
ENSDARG00000024746	hsp90aa1.2	heat shock protein 90, alpha (cytosolic), class A member 1, tandem duplicate 2 [Source:ZFIN;Acc:ZDB-GENE-031001-3]	1209.33	3.79305	1.92336	0.181951	10.5707	4.07e-26	9.65e-22
ENSDARG00000037403	hspa8b	heat shock protein family A (Hsp70) member 8b [Source:ZFIN;Acc:ZDB-GENE-121214-31]	46.1747	3.55344	1.82922	0.362508	5.04601	4.51e-07	0.000396
ENSDARG00000078674	hspb9	heat shock protein, alpha-crystallin-related, 9 [Source:ZFIN;Acc:ZDB-GENE-080214-6]	479	3.2722	1.71026	0.355184	4.81514	1.47e-06	0.001056
ENSDARG00000077497	igsf10	immunoglobulin superfamily, member 10 [Source:ZFIN;Acc:ZDB-GENE-130530-827]	26.4804	4.71885	2.23844	0.47007	4.76192	1.92e-06	0.001303
ENSDARG00000040985	itgbl1	integrin, beta-like 1 [Source:ZFIN;Acc:ZDB-GENE-050522-410]	36.0576	2.84466	1.50826	0.39935	3.77678	0.000159	0.041369
ENSDARG00000028625	jph2	junctophilin 2 [Source:ZFIN;Acc:ZDB-GENE-030131-9848]	715.743	2.01858	1.01334	0.236541	4.284	1.84e-05	0.007372
ENSDARG00000101251	ldha	lactate dehydrogenase A4 [Source:NCBI gene;Acc:30496]	4142.65	1.78832	0.838601	0.182917	4.58459	4.55e-06	0.00245
ENSDARG00000015445	lim2.4	lens intrinsic membrane protein 2.4 [Source:ZFIN;Acc:ZDB-GENE-040718-104]	144.049	2.52571	1.33669	0.331808	4.02851	5.61e-05	0.017501
ENSDARG00000069245	matn3a	matrilin 3a [Source:ZFIN;Acc:ZDB-GENE-040822-21]	25.5663	9.8709	3.30318	0.712386	4.63678	3.54e-06	0.001997
ENSDARG00000068761	mespab	mesoderm posterior ab [Source:ZFIN;Acc:ZDB-GENE-090817-2]	21.5911	0.076684	-3.70493	0.731327	-5.06603	4.06e-07	0.000385
ENSDARG00000037285	mipa	major intrinsic protein of lens fiber a [Source:ZFIN;Acc:ZDB-GENE-040801-41]	403.645	2.79538	1.48305	0.227651	6.51455	7.29e-11	2.16e-07
ENSDARG00000013963	mipb	major intrinsic protein of lens fiber b [Source:ZFIN;Acc:ZDB-GENE-050706-86]	69.827	3.02712	1.59794	0.380967	4.19444	2.74e-05	0.010128
ENSDARG00000012944	myhz2	myosin, heavy polypeptide 2, fast muscle specific [Source:ZFIN;Acc:ZDB-GENE-020604-1]	7618.21	2.01532	1.01101	0.270659	3.73537	0.000187	0.046267
ENSDARG00000009438	myog	myogenin [Source:ZFIN;Acc:ZDB-GENE-980526-265]	802.325	0.53096	-0.91332	0.218886	-4.17261	3.01e-05	0.010978
ENSDARG00000056209	myoz1a	myozenin 1a [Source:ZFIN;Acc:ZDB-GENE-040426-1875]	124.235	2.56901	1.36121	0.290918	4.67901	2.88e-06	0.001798
ENSDARG00000071445	myoz1b	myozenin 1b [Source:ZFIN;Acc:ZDB-GENE-040718-146]	930.679	2.08082	1.05715	0.24117	4.38342	1.17e-05	0.005223
ENSDARG00000067701	myoz3a	myozenin 3a [Source:ZFIN;Acc:ZDB-GENE-111012-4]	95.2638	2.53878	1.34413	0.308111	4.3625	1.29e-05	0.005643
ENSDARG00000011170	ndrg2	NDRG family member 2 [Source:NCBI gene;Acc:494050]	964.172	1.62041	0.696362	0.170769	4.07781	4.55e-05	0.014472
ENSDARG00000012426	neflb	neurofilament, light polypeptide b [Source:ZFIN;Acc:ZDB-GENE-060312-44]	91.5923	2.80103	1.48596	0.317947	4.67361	2.96e-06	0.001798
ENSDARG00000021351	nefma	neurofilament, medium polypeptide a [Source:ZFIN;Acc:ZDB-GENE-050522-205]	164.051	1.92046	0.941452	0.254407	3.70058	0.000215	0.048894
ENSDARG00000099420	nme2b.2	NME/NM23 nucleoside diphosphate kinase 2b, tandem duplicate 2 [Source:ZFIN;Acc:ZDB-GENE-000210-33]	2752.36	1.86022	0.895474	0.210463	4.25477	2.09e-05	0.008129
ENSDARG00000010423	npsn	nephrosin [Source:ZFIN;Acc:ZDB-GENE-040420-2]	65.2902	2.4626	1.30018	0.32894	3.95264	7.73e-05	0.023787
ENSDARG00000009341	nrap	nebulin-related anchoring protein [Source:ZFIN;Acc:ZDB-GENE-060616-224]	387.75	1.89871	0.925017	0.248814	3.7177	0.000201	0.047336
ENSDARG00000026359	pbld2	phenazine biosynthesis-like protein domain containing 2 [Source:ZFIN;Acc:ZDB-GENE-050417-456]	39.3896	3.73915	1.90271	0.489517	3.88692	0.000102	0.029066
ENSDARG00000006467	pcdh8	protocadherin 8 [Source:ZFIN;Acc:ZDB-GENE-980526-242]	114.042	0.346878	-1.5275	0.373789	-4.08654	4.38e-05	0.014213
ENSDARG00000041022	pdcd4b	programmed cell death 4b [Source:ZFIN;Acc:ZDB-GENE-030131-9847]	725.298	1.83589	0.876482	0.17801	4.92378	8.49e-07	0.00067
ENSDARG00000054191	pgk1	phosphoglycerate kinase 1 [Source:ZFIN;Acc:ZDB-GENE-040426-2711]	3382.05	1.8104	0.856311	0.189224	4.52538	6.03e-06	0.00304
ENSDARG00000013561	pgm1	phosphoglucomutase 1 [Source:ZFIN;Acc:ZDB-GENE-040426-1245]	1037.34	1.94718	0.96139	0.232408	4.13664	3.52e-05	0.012281
ENSDARG00000099860	pkmb	pyruvate kinase M1/2b [Source:ZFIN;Acc:ZDB-GENE-040801-230]	207.567	2.73091	1.44938	0.351737	4.12064	3.78e-05	0.012975
ENSDARG00000091298	pmela	premelanosome protein a [Source:ZFIN;Acc:ZDB-GENE-030131-9818]	1978.15	1.63579	0.70999	0.19115	3.71431	0.000204	0.047336
ENSDARG00000090337	pprc1	PPARG related coactivator 1 [Source:ZFIN;Acc:ZDB-GENE-030131-9858]	1014.68	0.688688	-0.53808	0.106606	-5.04734	4.48e-07	0.000396
ENSDARG00000058873	ptpdc1b	protein tyrosine phosphatase domain containing 1b [Source:ZFIN;Acc:ZDB-GENE-090312-138]	36.9442	0.05242	-4.25373	1.11229	-3.8243	0.000131	0.035314
ENSDARG00000037789	pvalb1	parvalbumin 1 [Source:ZFIN;Acc:ZDB-GENE-040625-57]	8932.99	2.98567	1.57805	0.24912	6.33452	2.38e-10	5.13e-07
ENSDARG00000024433	pvalb4	parvalbumin 4 [Source:ZFIN;Acc:ZDB-GENE-040625-48]	1662.16	2.45184	1.29387	0.271755	4.76114	1.93e-06	0.001303
ENSDARG00000037790	pvalb8	parvalbumin 8 [Source:ZFIN;Acc:ZDB-GENE-030805-3]	585.059	2.18527	1.12781	0.275793	4.08935	4.33e-05	0.014213
ENSDARG00000070535	ripply2	ripply transcriptional repressor 2 [Source:NCBI gene;Acc:654447]	22.6744	0.192246	-2.37898	0.610976	-3.89373	9.87e-05	0.028886
ENSDARG00000006901	si:ch1073-459j12.1	si:ch1073-459j12.1 [Source:ZFIN;Acc:ZDB-GENE-030131-8546]	215.424	1.71857	0.781211	0.203926	3.83085	0.000128	0.034782
ENSDARG00000096616	si:ch211-255p10.3	si:ch211-255p10.3 [Source:ZFIN;Acc:ZDB-GENE-121214-339]	145.857	3.1607	1.66024	0.272448	6.0938	1.1e-09	2.01e-06
ENSDARG00000093957	si:dkey-251i10.2	si:dkey-251i10.2 [Source:ZFIN;Acc:ZDB-GENE-050506-102]	708.605	2.22619	1.15458	0.26231	4.40158	1.07e-05	0.005048
ENSDARG00000105341	si:dkey-9l20.3	si:dkey-9l20.3 [Source:ZFIN;Acc:ZDB-GENE-090313-369]	1115.86	2.30264	1.20329	0.246532	4.88086	1.06e-06	0.000807
ENSDARG00000051836	si:dkeyp-19e1.3	si:dkeyp-19e1.3 [Source:ZFIN;Acc:ZDB-GENE-081104-56]	178.209	0.567371	-0.81764	0.209991	-3.89366	9.87e-05	0.028886
ENSDARG00000027355	slc25a4	solute carrier family 25 member 4 [Source:ZFIN;Acc:ZDB-GENE-030131-5275]	485.536	5.83676	2.54517	0.336768	7.55762	4.1e-14	1.39e-10
ENSDARG00000077069	srgn	serglycin [Source:ZFIN;Acc:ZDB-GENE-030131-7127]	73.2507	2.22816	1.15585	0.303558	3.80769	0.00014	0.036933
ENSDARG00000101967	sult4a1	sulfotransferase family 4A, member 1 [Source:ZFIN;Acc:ZDB-GENE-060421-2705]	95.2174	2.0075	1.0054	0.233051	4.31406	1.6e-05	0.006782
ENSDARG00000011785	tbx6	T-box transcription factor 6 [Source:NCBI gene;Acc:192294]	182.838	0.258081	-1.9541	0.32749	-5.96691	2.42e-09	3.82e-06
ENSDARG00000007344	tcap	titin-cap (telethonin) [Source:ZFIN;Acc:ZDB-GENE-070501-5]	60.9649	5.12843	2.35852	0.365802	6.44752	1.14e-10	2.99e-07
ENSDARG00000079497	tcima	transcriptional and immune response regulator a [Source:ZFIN;Acc:ZDB-GENE-050320-36]	210.439	1.85495	0.891377	0.179467	4.96679	6.81e-07	0.000556
ENSDARG00000091996	tcnbb	transcobalamin beta b [Source:ZFIN;Acc:ZDB-GENE-030131-12]	412.354	2.25964	1.17609	0.304355	3.86421	0.000111	0.03098
ENSDARG00000036107	txnipa	thioredoxin interacting protein a [Source:ZFIN;Acc:ZDB-GENE-030804-10]	6835.77	1.54747	0.629915	0.118414	5.3196	1.04e-07	0.000116
ENSDARG00000070000	txnipb	thioredoxin interacting protein b [Source:ZFIN;Acc:ZDB-GENE-040917-1]	325.481	1.91129	0.934546	0.20382	4.58514	4.54e-06	0.00245
ENSDARG00000056151	tyrp1b	tyrosinase-related protein 1b [Source:ZFIN;Acc:ZDB-GENE-040718-249]	1261.07	1.73733	0.796868	0.191564	4.15981	3.19e-05	0.011436
ENSDARG00000068589	vimr1	vimentin-related 1 [Source:ZFIN;Acc:ZDB-GENE-130530-722]	1326.88	1.79495	0.843944	0.225765	3.73815	0.000185	0.046267
ENSDARG00000012035	zgc:100832	zgc:100832 [Source:ZFIN;Acc:ZDB-GENE-040801-53]	232.136	0.558769	-0.83968	0.225179	-3.72892	0.000192	0.046497
ENSDARG00000070484	zgc:195001	zgc:195001 [Source:ZFIN;Acc:ZDB-GENE-081022-173]	27.1766	3.9753	1.99106	0.53286	3.73657	0.000187	0.046267
ENSDARG00000011076	zgc:91968	zgc:91968 [Source:NCBI gene;Acc:431714]	449.902	1.85327	0.89007	0.218365	4.07607	4.58e-05	0.014472
ENSDARG00000079036	znfl1k	zinc finger-like gene 1k [Source:ZFIN;Acc:ZDB-GENE-110131-2]	44.8235	0.271826	-1.87924	0.486591	-3.86206	0.000112	0.03098

## Sheet: DS1.2.TS.GO0009408
ENSEMBL ID	symbol	description	baseMean	log2FoldChange	lfcSE	stat	pvalue	padj	GO-term wide p-adj
ENSDARG00000024746	hsp90aa1.2	heat shock protein 90, alpha (cytosolic), class A member 1, tandem duplicate 2 [Source:ZFIN;Acc:ZDB-GENE-031001-3]	1209.33	1.92336	0.181951	10.5707	4.07e-26	9.65e-22	1.3e-24
ENSDARG00000021924	hsp70.3	heat shock cognate 70-kd protein, tandem duplicate 3 [Source:ZFIN;Acc:ZDB-GENE-110713-1]	183.131	1.60486	0.207522	7.73344	1.05e-14	4.96e-11	1.67e-13
ENSDARG00000037403	hspa8b	heat shock protein family A (Hsp70) member 8b [Source:ZFIN;Acc:ZDB-GENE-121214-31]	46.1747	1.82922	0.362508	5.04601	4.51e-07	0.000396	4.81e-06
ENSDARG00000012381	hsc70	heat shock cognate 70 [Source:ZFIN;Acc:ZDB-GENE-040426-1221]	25.4062	2.28239	0.623689	3.65949	0.000253	0.052995	0.002022
ENSDARG00000040984	hspa13	heat shock protein 70 family, member 13 [Source:ZFIN;Acc:ZDB-GENE-070410-58]	77.651	0.640215	0.326277	1.96218	0.049741	0.999955	0.318343
ENSDARG00000055723	hsp70l	heat shock cognate 70-kd protein, like [Source:ZFIN;Acc:ZDB-GENE-050321-1]	27.3471	0.758026	0.411709	1.84117	0.065597	0.999955	0.328181
ENSDARG00000030972	dnaja1	DnaJ heat shock protein family (Hsp40) member A1 [Source:ZFIN;Acc:ZDB-GENE-030131-2642]	347.558	0.392321	0.217902	1.80045	0.07179	0.999955	0.328181
ENSDARG00000029688	hsp70.1	heat shock cognate 70-kd protein, tandem duplicate 1 [Source:ZFIN;Acc:ZDB-GENE-990415-91]	4.39807	1.00082	0.892755	1.12105	0.262269	0.999955	0.956067
ENSDARG00000104071	hikeshi	heat shock protein nuclear import factor hikeshi [Source:NCBI gene;Acc:550239]	1537.57	0.356865	0.339257	1.0519	0.292846	0.999955	0.956067
ENSDARG00000058030	hspa14	heat shock protein 14 [Source:NCBI gene;Acc:565232]	1509.01	-0.23379	0.235314	-0.99352	0.320458	0.999955	0.956067
ENSDARG00000104066	dnaja2a	DnaJ heat shock protein family (Hsp40) member A2a [Source:ZFIN;Acc:ZDB-GENE-040426-2884]	4693.84	-0.19184	0.19639	-0.97684	0.328648	0.999955	0.956067
ENSDARG00000103846	hspa5	heat shock protein 5 [Source:NCBI gene;Acc:378848]	3281.1	0.16614	0.191041	0.869657	0.384488	0.999955	0.972364
ENSDARG00000104686	hsf5	heat shock transcription factor family member 5 [Source:NCBI gene;Acc:100004222]	2.65018	1.31302	1.57207	0.835217	0.403595	0.999955	0.972364
ENSDARG00000076509	polr2d	polymerase (RNA) II (DNA directed) polypeptide D [Source:ZFIN;Acc:ZDB-GENE-040714-2]	1274.43	-0.21217	0.274952	-0.77165	0.44032	0.999955	0.972364
ENSDARG00000068992	hspa8	heat shock protein 8 [Source:NCBI gene;Acc:573376]	182935	0.176073	0.248179	0.709458	0.478041	0.999955	0.972364
ENSDARG00000056210	hspa1b	heat shock protein family A (Hsp70) member 1B [Source:ZFIN;Acc:ZDB-GENE-060503-867]	31.032	0.268886	0.394726	0.681197	0.495747	0.999955	0.972364
ENSDARG00000059883	trpv1	transient receptor potential cation channel, subfamily V, member 1 [Source:ZFIN;Acc:ZDB-GENE-030912-8]	58.5355	0.214014	0.370173	0.578146	0.563166	0.999955	0.972364
ENSDARG00000018425	ddx61	DEAD (Asp-Glu-Ala-Asp) box helicase 61 [Source:ZFIN;Acc:ZDB-GENE-030131-6611]	5125.43	-0.09494	0.166757	-0.56934	0.569122	0.999955	0.972364
ENSDARG00000013095	gclc	glutamate-cysteine ligase, catalytic subunit [Source:ZFIN;Acc:ZDB-GENE-030131-5056]	1190.85	-0.13674	0.255478	-0.53522	0.592496	0.999955	0.972364
ENSDARG00000058494	dnaja3a	DnaJ heat shock protein family (Hsp40) member A3a [Source:ZFIN;Acc:ZDB-GENE-030131-7837]	859.028	0.106079	0.209268	0.506906	0.61222	0.999955	0.972364
ENSDARG00000013251	hsf4	heat shock transcription factor 4 [Source:ZFIN;Acc:ZDB-GENE-050306-18]	2.12786	0.719635	1.66247	0.432872	0.665108	0.999955	0.972364
ENSDARG00000102335	ano1	anoctamin 1, calcium activated chloride channel [Source:ZFIN;Acc:ZDB-GENE-121127-3]	19.4924	0.349214	0.815525	0.428207	0.6685	0.999955	0.972364
ENSDARG00000010745	dnaja2b	DnaJ heat shock protein family (Hsp40) member A2b [Source:ZFIN;Acc:ZDB-GENE-030131-2884]	3321.91	0.060054	0.196143	0.306176	0.759471	0.999955	0.976034
ENSDARG00000010478	hsp90aa1.1	heat shock protein 90, alpha (cytosolic), class A member 1, tandem duplicate 1 [Source:NCBI gene;Acc:30591]	7596.62	-0.09758	0.343446	-0.28413	0.776308	0.999955	0.976034
ENSDARG00000053097	hsf2	heat shock transcription factor 2 [Source:ZFIN;Acc:ZDB-GENE-011128-1]	487.308	-0.05842	0.256959	-0.22737	0.820138	0.999955	0.976034
ENSDARG00000069425	hsbp1a	heat shock factor binding protein 1a [Source:ZFIN;Acc:ZDB-GENE-050320-136]	628.004	0.059233	0.310652	0.190671	0.848783	0.999955	0.976034
ENSDARG00000008818	hsf1	heat shock transcription factor 1 [Source:ZFIN;Acc:ZDB-GENE-000616-16]	167.249	-0.08453	0.518838	-0.16292	0.870578	0.999955	0.976034
ENSDARG00000041065	hspb1	heat shock protein, alpha-crystallin-related, 1 [Source:NCBI gene;Acc:368243]	1724.9	0.03692	0.327264	0.112813	0.910179	0.999955	0.976034
ENSDARG00000003035	hspa9	heat shock protein 9 [Source:ZFIN;Acc:ZDB-GENE-030828-12]	3937.32	0.020353	0.23575	0.086334	0.931201	0.999955	0.976034
ENSDARG00000102295	dnaja3b	DnaJ heat shock protein family (Hsp40) member A3b [Source:ZFIN;Acc:ZDB-GENE-040115-3]	166.001	0.013639	0.204323	0.066754	0.946778	0.999955	0.976034
ENSDARG00000061338	ddx6	DEAD (Asp-Glu-Ala-Asp) box helicase 6 [Source:ZFIN;Acc:ZDB-GENE-070912-83]	1075.1	0.015278	0.255274	0.059848	0.952277	0.999955	0.976034
ENSDARG00000044267	sumo1	small ubiquitin like modifier 1 [Source:NCBI gene;Acc:406438]	2641.76	0.007058	0.234952	0.030041	0.976034	0.999955	0.976034

## Sheet: DS1.3.TS.GO.BP
GOBPID	Pvalue	Padj	OddsRatio	ExpCount	Count	Size	Term	genes
GO:0002088	4.5e-19	4.95e-17	46.8272	0.466047	15	91	lens development in camera-type eye	cryba1b,cryba1l1,cryba2a,cryba2b,crybb1l1,crybb1l2,crygm2d10,crygm2d13,crygm2d17,crygm2d18,crygm2d20,crygmx,crygmxl2,mipa,mipb
GO:0007601	7.6e-13	4.18e-11	21.4503	0.778452	13	152	visual perception	cryba1b,cryba1l1,cryba2a,cryba2b,crybb1l1,crybb1l2,crygm2d10,crygm2d13,crygm2d17,crygm2d18,crygm2d20,crygmx,crygmxl2
GO:0001654	5.52e-12	2.02e-10	10.4696	2.23293	18	436	eye development	coro1a,cryba1b,cryba1l1,cryba2a,cryba2b,crybb1l1,crybb1l2,crygm2d10,crygm2d13,crygm2d17,crygm2d18,crygm2d20,crygmx,crygmxl2,hsp70.3,mipa,mipb,tyrp1b
GO:0048880	1.42e-10	3.9e-09	8.47786	2.71946	18	531	sensory system development	coro1a,cryba1b,cryba1l1,cryba2a,cryba2b,crybb1l1,crybb1l2,crygm2d10,crygm2d13,crygm2d17,crygm2d18,crygm2d20,crygmx,crygmxl2,hsp70.3,mipa,mipb,tyrp1b
GO:0006165	2.75e-09	6.06e-08	39.075	0.230463	7	45	nucleoside diphosphate phosphorylation	eno1a,eno3,gapdhs,gpia,nme2b.2,pgk1,pkmb
GO:0007600	1.31e-08	2.4e-07	9.20933	1.70542	13	333	sensory perception	cryba1b,cryba1l1,cryba2a,cryba2b,crybb1l1,crybb1l2,crygm2d10,crygm2d13,crygm2d17,crygm2d18,crygm2d20,crygmx,crygmxl2
GO:0046031	2.39e-08	3.13e-07	42.4378	0.18214	6	36	ADP metabolic process	ak1,eno1a,eno3,gapdhs,gpia,pgk1,pkmb
GO:0006096	2.58e-08	3.13e-07	41.88	0.18437	6	36	glycolytic process	eno1a,eno3,gapdhs,gpia,pgk1,pkmb
GO:0009135	2.84e-08	3.13e-07	41.0663	0.1872	6	37	purine nucleoside diphosphate metabolic process	ak1,eno1a,eno3,gapdhs,gpia,pgk1,pkmb
GO:0009185	2.84e-08	3.13e-07	41.0663	0.1872	6	37	ribonucleoside diphosphate metabolic process	ak1,eno1a,eno3,gapdhs,gpia,pgk1,pkmb
GO:0007275	1.89e-06	1.89e-05	2.95839	19.4511	39	3798	multicellular organism development	adcy6a,and1,and2,cavin4a,chad,coro1a,cryba1b,cryba1l1,cryba2a,cryba2b,crybb1l1,crybb1l2,crygm2d10,crygm2d13,crygm2d17,crygm2d18,crygm2d20,crygmx,crygmxl2,ctnna2,her1,her7,hsp70.3,igsf10,matn3a,mespab,mipa,mipb,myhz2,myog,ndrg2,neflb,nefma,nrap,pdcd4b,ripply2,tbx6,tcap,tyrp1b
GO:0009259	3.23e-06	2.96e-05	17.0296	0.407778	6	82	ribonucleotide metabolic process	adcy6a,ak1,eno1a,eno3,gapdhs,gpia,nme2b.2,pgk1,pkmb
GO:0006163	3.97e-06	3.36e-05	16.3882	0.422481	6	85	purine nucleotide metabolic process	adcy6a,ak1,eno1a,eno3,gapdhs,gpia,nme2b.2,pgk1,pkmb
GO:0032502	6.73e-06	5.29e-05	2.74772	22.104	41	4316	developmental process	adcy6a,and1,and2,capn3b,cavin4a,chad,coro1a,cryba1b,cryba1l1,cryba2a,cryba2b,crybb1l1,crybb1l2,crygm2d10,crygm2d13,crygm2d17,crygm2d18,crygm2d20,crygmx,crygmxl2,ctnna2,her1,her7,hsp70.3,igsf10,matn3a,mespab,mipa,mipb,myhz2,myog,ndrg2,neflb,nefma,nrap,pdcd4b,pmela,ripply2,tbx6,tcap,tyrp1b
GO:0003008	1.23e-05	8.99e-05	4.29948	4.12272	15	805	system process	casq1a,cryba1b,cryba1l1,cryba2a,cryba2b,crybb1l1,crybb1l2,crygm2d10,crygm2d13,crygm2d17,crygm2d18,crygm2d20,crygmx,crygmxl2,tcap
GO:0006753	1.4e-05	9.63e-05	7.05338	1.44935	9	283	nucleoside phosphate metabolic process	adcy6a,ak1,eno1a,eno3,gapdhs,gpia,nme2b.2,pgk1,pkmb
GO:0046034	2.06e-05	0.000133	12.0641	0.561741	6	111	ATP metabolic process	ak1,eno1a,eno3,gapdhs,gpia,pgk1,pkmb
GO:0006091	4.96e-05	0.000303	8.12886	0.962822	7	188	generation of precursor metabolites and energy	eno1a,eno3,gapdhs,gpia,pgk1,pgm1,pkmb
GO:0048513	5.47e-05	0.000317	2.97428	9.84026	23	2086	animal organ development	and1,and2,cavin4a,coro1a,cryba1b,cryba1l1,cryba2a,cryba2b,crybb1l1,crybb1l2,crygm2d10,crygm2d13,crygm2d17,crygm2d18,crygm2d20,crygmx,crygmxl2,ctnna2,hsp70.3,igsf10,matn3a,mespab,mipa,mipb,myhz2,myog,nrap,pdcd4b,tbx6,tcap,tyrp1b
GO:0001757	8.36e-05	0.00046	43.1896	0.087064	3	17	somite specification	her1,her7,mespab
GO:0034605	0.000186	0.000973	31.8138	0.112671	3	22	cellular response to heat	hsp70.3,hsp90aa1.2,hspa8b
GO:0035282	0.000404	0.002018	8.78205	0.62481	5	122	segmentation	her1,her7,mespab,ripply2,tbx6
GO:0032438	0.000711	0.003401	66.3671	0.040971	2	8	melanosome organization	pmela,tyrp1b
GO:0032787	0.001012	0.004637	5.69431	1.14719	6	224	monocarboxylic acid metabolic process	eno1a,eno3,gapdhs,gpia,pgk1,pkmb
GO:0032525	0.001135	0.004995	49.769	0.051214	2	10	somite rostral/caudal axis specification	mespab,ripply2
GO:0061053	0.001193	0.005047	6.83553	0.793816	5	155	somite development	her1,her7,mespab,ripply2,tbx6
GO:0048747	0.001373	0.005592	9.0303	0.481411	4	94	muscle fiber development	myhz2,myog,nrap,tcap
GO:0033059	0.001676	0.006585	14.0358	0.235584	3	46	cellular pigmentation	pmela,tyrp1b,zgc:91968
GO:1901135	0.002263	0.008584	3.1968	3.45182	10	674	carbohydrate derivative metabolic process	adcy6a,ak1,eno1a,eno3,gapdhs,gpia,nme2b.2,pgk1,pkmb,zgc:100832
GO:0014823	0.002605	0.009244	30.6173	0.076821	2	15	response to activity	myhz2,myog
GO:0048641	0.002605	0.009244	30.6173	0.076821	2	15	regulation of skeletal muscle tissue development	myog,tbx6
GO:0009266	0.002951	0.010143	11.3803	0.286798	3	56	response to temperature stimulus	hsp70.3,hsp90aa1.2,hspa8b
GO:0042219	0.004186	0.013955	23.4073	0.097307	2	19	cellular modified amino acid catabolic process	ggact.2,ggact.3
GO:0043436	0.004423	0.013986	3.33918	2.60167	8	508	oxoacid metabolic process	aldh18a1,eno1a,eno3,gapdhs,gpia,ldha,pgk1,pkmb
GO:0002264	0.005121	0.013986	Inf	0.005121	1	1	endothelial cell activation involved in immune response	tcima
GO:0014835	0.005121	0.013986	Inf	0.005121	1	1	myoblast differentiation involved in skeletal muscle regeneration	myog
GO:0014844	0.005121	0.013986	Inf	0.005121	1	1	myoblast proliferation involved in skeletal muscle regeneration	myog
GO:0035995	0.005121	0.013986	Inf	0.005121	1	1	detection of muscle stretch	tcap
GO:0051823	0.005121	0.013986	Inf	0.005121	1	1	regulation of synapse structural plasticity	ctnna2
GO:1990092	0.005121	0.013986	Inf	0.005121	1	1	calcium-dependent self proteolysis	capn3b
GO:0051146	0.005213	0.013986	4.79429	1.11646	5	218	striated muscle cell differentiation	capn3b,myhz2,myog,nrap,tcap
GO:0006094	0.005599	0.014324	19.8924	0.112671	2	22	gluconeogenesis	gpia,pgk1
GO:0042026	0.005599	0.014324	19.8924	0.112671	2	22	protein refolding	hsp70.3,hspa8b
GO:0006006	0.005838	0.014596	19.4113	0.115044	2	23	glucose metabolic process	gapdhs,gpia,pgk1,pgm1
GO:0046364	0.006112	0.014617	18.9439	0.117792	2	23	monosaccharide biosynthetic process	gpia,pgk1
GO:1901861	0.006112	0.014617	18.9439	0.117792	2	23	regulation of muscle tissue development	myog,tbx6
GO:0009952	0.007631	0.017859	4.35813	1.22401	5	239	anterior/posterior pattern specification	her1,her7,mespab,ripply2,tbx6
GO:0048634	0.008369	0.018787	15.9089	0.138278	2	27	regulation of muscle organ development	myog,tbx6
GO:0051085	0.008369	0.018787	15.9089	0.138278	2	27	chaperone cofactor-dependent protein refolding	hsp70.3,hspa8b
GO:0006458	0.009616	0.020069	14.7286	0.14852	2	29	de novo' protein folding	hsp70.3,hspa8b
GO:0014809	0.010217	0.020069	196.675	0.010243	1	2	regulation of skeletal muscle contraction by regulation of release of sequestered calcium ion	casq1a
GO:0021828	0.010217	0.020069	196.675	0.010243	1	2	gonadotrophin-releasing hormone neuronal migration to the hypothalamus	igsf10
GO:0021886	0.010217	0.020069	196.675	0.010243	1	2	hypothalamus gonadotrophin-releasing hormone neuron differentiation	igsf10
GO:0071691	0.010217	0.020069	196.675	0.010243	1	2	cardiac muscle thin filament assembly	nrap
GO:0097066	0.010217	0.020069	196.675	0.010243	1	2	response to thyroid hormone	tyrp1b
GO:1903862	0.010217	0.020069	196.675	0.010243	1	2	positive regulation of oxidative phosphorylation	pgk1
GO:0050881	0.010941	0.021115	13.711	0.158763	2	31	musculoskeletal movement	casq1a,tcap
GO:0014819	0.015287	0.0285	98.3312	0.015364	1	3	regulation of skeletal muscle contraction	casq1a
GO:0021855	0.015287	0.0285	98.3312	0.015364	1	3	hypothalamus cell migration	igsf10
GO:0055001	0.016854	0.030899	4.30499	0.981595	4	194	muscle cell development	capn3b,myhz2,myog,nrap,tcap
GO:1901575	0.017187	0.030994	2.2342	5.35186	11	1045	organic substance catabolic process	capn3b,eno1a,eno3,gapdhs,ggact.2,ggact.3,gpia,pgk1,pgm1,pkmb,zgc:100832
GO:0030318	0.017817	0.031611	10.4577	0.204856	2	40	melanocyte differentiation	pmela,tyrp1b
GO:0010927	0.018421	0.031643	5.6709	0.558232	3	109	cellular component assembly involved in morphogenesis	capn3b,nrap,tcap
GO:0034620	0.019538	0.031643	9.93354	0.215099	2	42	cellular response to unfolded protein	hsp70.3,hspa8b
GO:0006172	0.020331	0.031643	65.55	0.020486	1	4	ADP biosynthetic process	ak1
GO:0006833	0.020331	0.031643	65.55	0.020486	1	4	water transport	mipa
GO:0009136	0.020331	0.031643	65.55	0.020486	1	4	purine nucleoside diphosphate biosynthetic process	ak1
GO:0009188	0.020331	0.031643	65.55	0.020486	1	4	ribonucleoside diphosphate biosynthetic process	ak1
GO:0014808	0.020331	0.031643	65.55	0.020486	1	4	release of sequestered calcium ion into cytosol by sarcoplasmic reticulum	casq1a
GO:0048743	0.020331	0.031643	65.55	0.020486	1	4	positive regulation of skeletal muscle fiber development	myog
GO:0021954	0.020424	0.031643	9.69064	0.22022	2	43	central nervous system neuron development	coro1a,igsf10
GO:0007219	0.022173	0.03343	5.27024	0.599203	3	117	Notch signaling pathway	her1,her7,tcima
GO:0014706	0.022185	0.03343	3.94686	1.06768	4	211	striated muscle tissue development	myhz2,myog,nrap,tbx6,tcap
GO:0007160	0.025098	0.035296	8.63456	0.245827	2	48	cell-matrix adhesion	itgbl1,si:dkey-9l20.3
GO:0006164	0.025242	0.035296	5.00481	0.629932	3	123	purine nucleotide biosynthetic process	adcy6a,ak1,nme2b.2
GO:0021523	0.025349	0.035296	49.1594	0.025607	1	5	somatic motor neuron differentiation	tbx6
GO:0033292	0.025349	0.035296	49.1594	0.025607	1	5	T-tubule organization	tcap
GO:0048069	0.025349	0.035296	49.1594	0.025607	1	5	eye pigmentation	pmela
GO:0055129	0.025349	0.035296	49.1594	0.025607	1	5	L-proline biosynthetic process	aldh18a1
GO:0009142	0.027078	0.037021	8.27373	0.25607	2	50	nucleoside triphosphate biosynthetic process	ak1,nme2b.2
GO:0006941	0.028091	0.037021	8.10437	0.261191	2	51	striated muscle contraction	casq1a,tcap
GO:0005996	0.028881	0.037021	7.97708	0.265117	2	53	monosaccharide metabolic process	gapdhs,gpia,pgk1,pgm1
GO:0060538	0.029097	0.037021	4.72683	0.665781	3	130	skeletal muscle organ development	myhz2,myog,tbx6
GO:0009260	0.029672	0.037021	4.6896	0.670903	3	131	ribonucleotide biosynthetic process	adcy6a,ak1,nme2b.2
GO:0055013	0.030162	0.037021	7.78555	0.271434	2	53	cardiac muscle cell development	nrap,tcap
GO:0006599	0.030342	0.037021	39.325	0.030728	1	6	phosphagen metabolic process	ckmt2b
GO:0019388	0.030342	0.037021	39.325	0.030728	1	6	galactose catabolic process	pgm1
GO:0045844	0.030342	0.037021	39.325	0.030728	1	6	positive regulation of striated muscle tissue development	myog
GO:0046314	0.030342	0.037021	39.325	0.030728	1	6	phosphocreatine biosynthetic process	ckmt2b
GO:0005975	0.030427	0.037021	3.5665	1.17897	4	241	carbohydrate metabolic process	eno1a,eno3,gapdhs,gpia,ldha,pgk1,pgm1,pkmb
GO:0007517	0.030627	0.037021	7.71797	0.273684	2	55	muscle organ development	cavin4a,myhz2,myog,tbx6,tcap
GO:0014904	0.032293	0.038312	7.4908	0.281677	2	55	myotube cell development	myhz2,myog
GO:0009888	0.032391	0.038312	1.90073	7.43115	13	1451	tissue development	and1,and2,her1,her7,matn3a,mespab,myhz2,myog,nrap,ripply2,tbx6,tcap,tyrp1b
GO:0051651	0.03448	0.040349	7.21749	0.29192	2	57	maintenance of location in cell	casq1a,fthl28
GO:0048769	0.03531	0.04046	32.7687	0.03585	1	7	sarcomerogenesis	tcap
GO:1901741	0.03531	0.04046	32.7687	0.03585	1	7	positive regulation of myoblast fusion	myog
GO:0001666	0.039023	0.043762	6.72645	0.312405	2	61	response to hypoxia	ldha,pgk1
GO:0006880	0.040253	0.043762	28.0857	0.040971	1	8	intracellular sequestering of iron ion	fthl28
GO:0051279	0.040253	0.043762	28.0857	0.040971	1	8	regulation of release of sequestered calcium ion into cytosol	casq1a
GO:1903578	0.040253	0.043762	28.0857	0.040971	1	8	regulation of ATP metabolic process	pgk1
GO:0048699	0.041159	0.043762	2.07263	4.62974	9	904	generation of neurons	chad,coro1a,ctnna2,her1,her7,igsf10,neflb,nefma,tbx6
GO:0035966	0.041375	0.043762	6.50508	0.322648	2	63	response to topologically incorrect protein	hsp70.3,hspa8b
GO:0045665	0.041375	0.043762	6.50508	0.322648	2	63	negative regulation of neuron differentiation	her1,her7
GO:0070482	0.041375	0.043762	6.50508	0.322648	2	63	response to oxygen levels	ldha,pgk1
GO:0043009	0.04335	0.045414	2.46303	2.56582	6	501	chordate embryonic development	her1,her7,mespab,myhz2,ripply2,tbx6
GO:0048468	0.044762	0.046262	1.96602	5.4602	10	1122	cell development	adcy6a,capn3b,chad,coro1a,ctnna2,her1,her7,igsf10,matn3a,myhz2,myog,neflb,nefma,nrap,tcap
GO:0000041	0.045001	0.046262	6.19897	0.338012	2	66	transition metal ion transport	fthl28,si:ch211-255p10.3
GO:0051216	0.047433	0.047917	3.866	0.809181	3	158	cartilage development	and1,and2,matn3a
GO:0009798	0.047481	0.047917	6.01036	0.348255	2	68	axis specification	mespab,ripply2
GO:0000122	0.048702	0.048702	3.04427	1.37253	4	268	negative regulation of transcription by RNA polymerase II	her1,her7,ripply2,tbx6

## Sheet: DS1.4.TS.KEGG
ID	Description	GeneRatio	BgRatio	pvalue	p.adjust	qvalue	geneID	Count
dre00010	Glycolysis / Gluconeogenesis	8/29	81/6953	8.40076e-10	3.78034e-08	2.65287e-08	30496/378963/406696/406367/334116/394000/445094/246094	8
dre01230	Biosynthesis of amino acids	5/29	92/6953	3.35939e-05	0.000755862	0.00053043	557186/378963/406696/334116/445094	5
dre01200	Carbon metabolism	5/29	134/6953	0.000201963	0.00302944	0.00212592	378963/406696/334116/445094/246094	5
dre00230	Purine metabolism	5/29	166/6953	0.000545001	0.00613126	0.00430264	100005551/30084/394000/445486/570652	5
dre00030	Pentose phosphate pathway	2/29	33/6953	0.00818681	0.0691769	0.0485452	394000/246094	2
dre01232	Nucleotide metabolism	3/29	110/6953	0.0104392	0.0691769	0.0485452	100005551/30084/445486	3
dre00500	Starch and sucrose metabolism	2/29	38/6953	0.0107609	0.0691769	0.0485452	394000/246094	2
dre01250	Biosynthesis of nucleotide sugars	2/29	45/6953	0.0148838	0.0837211	0.0587517	394000/246094	2
dre00620	Pyruvate metabolism	2/29	55/6953	0.0217602	0.108801	0.0763516	30496/445094	2
dre00520	Amino sugar and nucleotide sugar metabolism	2/29	65/6953	0.0297088	0.11921	0.0836563	394000/246094	2
dre00330	Arginine and proline metabolism	2/29	68/6953	0.0322884	0.11921	0.0836563	557186/799492	2
dre00240	Pyrimidine metabolism	2/29	69/6953	0.0331674	0.11921	0.0836563	100005551/30084	2
dre04621	NOD-like receptor signaling pathway	3/29	173/6953	0.0344385	0.11921	0.0836563	565155/368359/448858	3
dre04217	Necroptosis	3/29	196/6953	0.0470939	0.142677	0.100124	565155/327067/100006523	3
dre03018	RNA degradation	2/29	86/6953	0.0494829	0.142677	0.100124	378963/334116	2
dre04141	Protein processing in endoplasmic reticulum	3/29	202/6953	0.0507296	0.142677	0.100124	565155/30671/562935	3
dre00730	Thiamine metabolism	1/29	16/6953	0.064754	0.171408	0.120286	445486	1
dre04914	Progesterone-mediated oocyte maturation	2/29	112/6953	0.0787873	0.196968	0.138223	565155/570652	2
dre03040	Spliceosome	2/29	143/6953	0.119032	0.268822	0.188647	30671/562935	2
dre04916	Melanogenesis	2/29	147/6953	0.124554	0.268822	0.188647	437022/570652	2
dre00640	Propanoate metabolism	1/29	32/6953	0.12545	0.268822	0.188647	30496	1
dre00052	Galactose metabolism	1/29	34/6953	0.132765	0.271564	0.190571	394000	1

## Sheet: DS1.5.TS.Reactome
ID	Description	GeneRatio	BgRatio	pvalue	p.adjust	qvalue	geneID	Count
R-DRE-3371571	HSF1-dependent transactivation	2/20	4628-11-01	0.000953	0.065744	0.056846	hsp70.3/hspa8b	2
R-DRE-499943	Interconversion of nucleotide di- and triphosphates	2/20	14/4628	0.001565	0.065744	0.056846	nme2b.2/ak1	2
R-DRE-70263	Gluconeogenesis	2/20	21/4628	0.003547	0.094049	0.08132	eno3/gapdhs	2
R-DRE-3371497	HSP90 chaperone cycle for steroid hormone receptors (SHR)	2/20	24/4628	0.004626	0.094049	0.08132	hsp70.3/hspa8b	2
R-DRE-390522	Striated Muscle Contraction	2/20	28/4628	0.006271	0.094049	0.08132	tcap/myhz2	2
R-DRE-432040	Vasopressin regulates renal water homeostasis via Aquaporins	2/20	29/4628	0.006718	0.094049	0.08132	mipa/mipb	2
R-DRE-445717	Aquaporin-mediated transport	2/20	33/4628	0.008647	0.103759	0.089716	mipa/mipb	2
R-DRE-70171	Glycolysis	2/20	36/4628	0.010237	0.107491	0.092944	eno3/gapdhs	2
R-DRE-3371453	Regulation of HSF1-mediated heat shock response	2/20	44/4628	0.015058	0.130386	0.112739	hsp70.3/hspa8b	2
R-DRE-450408	AUF1 (hnRNP D0) binds and destabilizes mRNA	2/20	45/4628	0.015718	0.130386	0.112739	hsp70.3/hspa8b	2
R-DRE-70326	Glucose metabolism	2/20	47/4628	0.017074	0.130386	0.112739	eno3/gapdhs	2
R-DRE-3371556	Cellular response to heat stress	2/20	53/4628	0.021432	0.143437	0.124025	hsp70.3/hspa8b	2
R-DRE-15869	Metabolism of nucleotides	2/20	54/4628	0.022199	0.143437	0.124025	nme2b.2/ak1	2
R-DRE-450531	Regulation of mRNA stability by proteins that bind AU-rich elements	2/20	65/4628	0.031366	0.188198	0.162728	hsp70.3/hspa8b	2
R-DRE-622312	Inflammasomes	1/20	4628-11-01	0.046572	0.200195	0.173101	txnipa	1
R-DRE-111933	Calmodulin induced events	1/20	4628-12-01	0.050702	0.200195	0.173101	adcy6a	1
R-DRE-111997	CaM pathway	1/20	4628-12-01	0.050702	0.200195	0.173101	adcy6a	1
R-DRE-8876725	Protein methylation	1/20	4628-12-01	0.050702	0.200195	0.173101	hspa8b	1
R-DRE-8964539	Glutamate and glutamine metabolism	1/20	4628-12-01	0.050702	0.200195	0.173101	aldh18a1	1
R-DRE-6798695	Neutrophil degranulation	4/20	336/4628	0.052339	0.200195	0.173101	hsp70.3/hspa8b/nme2b.2/tcnbb	4
R-DRE-111996	Ca-dependent events	1/20	13/4628	0.054815	0.200195	0.173101	adcy6a	1
R-DRE-1489509	DAG and IP3 signaling	1/20	13/4628	0.054815	0.200195	0.173101	adcy6a	1
R-DRE-888590	GABA synthesis, release, reuptake and degradation	1/20	13/4628	0.054815	0.200195	0.173101	hspa8b	1
R-DRE-397014	Muscle contraction	2/20	94/4628	0.061195	0.214182	0.185195	tcap/myhz2	2
R-DRE-196741	Cobalamin (Cbl, vitamin B12) transport and metabolism	1/20	16/4628	0.067053	0.225272	0.194784	tcnbb	1
R-DRE-525793	Myogenesis	1/20	17/4628	0.071099	0.225272	0.194784	ctnna2	1
R-DRE-112040	G-protein mediated events	1/20	18/4628	0.075128	0.225272	0.194784	adcy6a	1
R-DRE-112043	PLC beta mediated events	1/20	18/4628	0.075128	0.225272	0.194784	adcy6a	1
R-DRE-400042	Adrenaline,noradrenaline inhibits insulin secretion	1/20	19/4628	0.07914	0.225272	0.194784	adcy6a	1
R-DRE-425397	Transport of vitamins, nucleosides, and related molecules	1/20	20/4628	0.083136	0.225272	0.194784	slc25a4	1
R-DRE-70268	Pyruvate metabolism	1/20	20/4628	0.083136	0.225272	0.194784	ldha	1

## Sheet: DS1.6.DEG.SMvC
ENSEMBL	Expressed in hair cells	symbol	description	baseMean	log2FoldChange	lfcSE	stat	pvalue	padj
ENSDARG00000102593	no	si:ch211-214b16.2	si:ch211-214b16.2 [Source:ZFIN;Acc:ZDB-GENE-141212-1]	45.4278	-8.17846	1.34761	-6.06885	1.29e-09	3.05e-05
ENSDARG00000070039	no	AL935184.1		4.09361	-5.72664	1.75033	-3.27175	0.001069	1
ENSDARG00000096577	no	adgre9	adhesion G protein-coupled receptor E9 [Source:ZFIN;Acc:ZDB-GENE-121214-61]	8.721	-5.48857	1.7521	-3.13257	0.001733	1
ENSDARG00000025046	no	AL935186.1		6.18383	-5.25337	1.80385	-2.91231	0.003588	1
ENSDARG00000104629	no	SLC16A6	monocarboxylate transporter 7-like [Source:NCBI gene;Acc:103911912]	86.6115	-5.24251	1.84347	-2.84383	0.004457	1
ENSDARG00000103424	no	si:dkey-13m3.2	si:dkey-13m3.2 [Source:ZFIN;Acc:ZDB-GENE-121214-42]	3.38121	-5.08478	1.80962	-2.80986	0.004956	1
ENSDARG00000074345	yes	si:ch211-214b16.4	si:ch211-214b16.4 [Source:ZFIN;Acc:ZDB-GENE-081105-53]	30.9862	-5.07171	1.41406	-3.58662	0.000335	1
ENSDARG00000096579	no	si:dkey-9c18.3	si:dkey-9c18.3 [Source:ZFIN;Acc:ZDB-GENE-121214-321]	5.78171	-5.05006	1.91139	-2.64208	0.00824	1
ENSDARG00000105407	no	CU459186.6		13.0278	-5.02237	1.66506	-3.01632	0.002559	1
ENSDARG00000055833	no	lectin	lectin [Source:ZFIN;Acc:ZDB-GENE-070912-438]	14.2166	-4.52984	1.72631	-2.624	0.00869	1
ENSDARG00000036446	no	PRKAR2B	si:ch211-272n13.7 [Source:ZFIN;Acc:ZDB-GENE-160113-22]	3.02539	-4.4796	1.64589	-2.72169	0.006495	1
ENSDARG00000104015	no	fgfr1bl	fibroblast growth factor receptor 1b, like [Source:ZFIN;Acc:ZDB-GENE-091204-406]	27.4978	-2.65123	0.945598	-2.80376	0.005051	1
ENSDARG00000093546	no	si:ch73-56d11.5	si:ch73-56d11.5 [Source:ZFIN;Acc:ZDB-GENE-161017-12]	23.2413	-2.18013	0.845443	-2.57868	0.009918	1
ENSDARG00000045200	yes	dusp19b	dual specificity phosphatase 19b [Source:ZFIN;Acc:ZDB-GENE-040502-1]	40.6631	-1.45638	0.481727	-3.02326	0.002501	1
ENSDARG00000094881	no	si:ch211-197h24.8	si:ch211-197h24.8 [Source:ZFIN;Acc:ZDB-GENE-100922-207]	18.6759	-1.4034	0.500741	-2.80264	0.005069	1
ENSDARG00000038186	yes	zgc:103564	zgc:103564 [Source:NCBI gene;Acc:492461]	40.2386	-1.30673	0.452986	-2.88471	0.003918	1
ENSDARG00000018743	yes	scamp5a	secretory carrier membrane protein 5a [Source:NCBI gene;Acc:324467]	53.2703	-1.15037	0.396467	-2.90155	0.003713	1
ENSDARG00000058585	yes	chst2b	carbohydrate (N-acetylglucosamine-6-O) sulfotransferase 2b [Source:ZFIN;Acc:ZDB-GENE-060720-33]	25.7979	-1.05528	0.395585	-2.66765	0.007638	1
ENSDARG00000111625	no	wu:fc75a09	wu:fc75a09 [Source:ZFIN;Acc:ZDB-GENE-030131-4139]	91.4297	-0.84923	0.324197	-2.61948	0.008806	1
ENSDARG00000103837	no	CU633479.2	myosin-7 [Source:NCBI gene;Acc:100329813]	571.455	-0.76755	0.288362	-2.66177	0.007773	1
ENSDARG00000077314	yes	mblac1	metallo-beta-lactamase domain containing 1 [Source:ZFIN;Acc:ZDB-GENE-111102-2]	195.612	-0.72731	0.265597	-2.7384	0.006174	1
ENSDARG00000007630	yes	mkrn2	makorin, ring finger protein, 2 [Source:NCBI gene;Acc:170783]	216.469	-0.58456	0.178323	-3.27809	0.001045	1
ENSDARG00000086647	no	chrng	cholinergic receptor, nicotinic, gamma [Source:ZFIN;Acc:ZDB-GENE-030131-3805]	602.919	-0.43387	0.138884	-3.12397	0.001784	1
ENSDARG00000071518	yes	krt222	keratin 222 [Source:ZFIN;Acc:ZDB-GENE-070912-343]	599.113	0.39662	0.150897	2.62842	0.008578	1
ENSDARG00000045262	yes	gsnb	gelsolin b [Source:ZFIN;Acc:ZDB-GENE-030131-8567]	2185.35	0.446357	0.15644	2.85321	0.004328	1
ENSDARG00000099306	no	zgc:175088	zgc:175088 [Source:ZFIN;Acc:ZDB-GENE-080204-124]	3174.83	0.446653	0.168359	2.65298	0.007979	1
ENSDARG00000042856	yes	itpka	inositol-trisphosphate 3-kinase A [Source:ZFIN;Acc:ZDB-GENE-030616-116]	222.79	0.485901	0.176699	2.74988	0.005962	1
ENSDARG00000101407	no	tgm1l4	transglutaminase 1 like 4 [Source:ZFIN;Acc:ZDB-GENE-050913-29]	1927.2	0.519543	0.193592	2.6837	0.007281	1
ENSDARG00000013310	yes	map3k15	mitogen-activated protein kinase kinase kinase 15 [Source:ZFIN;Acc:ZDB-GENE-091204-246]	437.33	0.528532	0.20121	2.62677	0.00862	1
ENSDARG00000022807	yes	pitpnc1b	phosphatidylinositol transfer protein cytoplasmic 1b [Source:ZFIN;Acc:ZDB-GENE-041114-158]	362.843	0.534058	0.20138	2.652	0.008002	1
ENSDARG00000057984	yes	eps8l1a	eps8 like 1a [Source:ZFIN;Acc:ZDB-GENE-050306-14]	428.161	0.535122	0.191072	2.80064	0.0051	1
ENSDARG00000076321	yes	col28a2a	collagen, type XXVIII, alpha 2a [Source:ZFIN;Acc:ZDB-GENE-030131-4444]	4069.47	0.549504	0.20943	2.62381	0.008695	1
ENSDARG00000034677	yes	scel	sciellin [Source:ZFIN;Acc:ZDB-GENE-030616-15]	586.587	0.557076	0.161839	3.44217	0.000577	1
ENSDARG00000039133	yes	lamb4	laminin, beta 4 [Source:NCBI gene;Acc:286831]	477.756	0.570488	0.18357	3.10774	0.001885	1
ENSDARG00000079497	yes	tcima	transcriptional and immune response regulator a [Source:ZFIN;Acc:ZDB-GENE-050320-36]	210.439	0.61273	0.183523	3.3387	0.000842	1
ENSDARG00000030832	yes	otofa	otoferlin a [Source:NCBI gene;Acc:557476]	133.113	0.635027	0.240461	2.64087	0.008269	1
ENSDARG00000026726	yes	anxa1a	annexin A1a [Source:ZFIN;Acc:ZDB-GENE-030131-6664]	2808.1	0.646068	0.232776	2.77549	0.005512	1
ENSDARG00000060315	yes	rabgap1l2	RAB GTPase activating protein 1-like 2 [Source:ZFIN;Acc:ZDB-GENE-070912-414]	455.521	0.653267	0.218433	2.9907	0.002783	1
ENSDARG00000053875	no	cryba1b	crystallin, beta A1b [Source:ZFIN;Acc:ZDB-GENE-040718-326]	1213.26	0.6696	0.15235	4.39515	1.11e-05	0.131152
ENSDARG00000026024	yes	mospd2	motile sperm domain containing 2 [Source:ZFIN;Acc:ZDB-GENE-041114-1]	683.04	0.686767	0.246647	2.78441	0.005363	1
ENSDARG00000036637	yes	arl11	ADP-ribosylation factor-like 11 [Source:ZFIN;Acc:ZDB-GENE-030131-3410]	150.202	0.70347	0.218002	3.2269	0.001251	1
ENSDARG00000105341	yes	si:dkey-9l20.3	si:dkey-9l20.3 [Source:ZFIN;Acc:ZDB-GENE-090313-369]	1115.86	0.703774	0.247375	2.84497	0.004442	1
ENSDARG00000013292	yes	tmem179aa	transmembrane protein 179a, genome duplicate A [Source:NCBI gene;Acc:445310]	180.396	0.721518	0.278001	2.59538	0.009449	1
ENSDARG00000000212	yes	krt97	keratin 97 [Source:ZFIN;Acc:ZDB-GENE-040718-78]	5353.26	0.731418	0.221991	3.29481	0.000985	1
ENSDARG00000089489	yes	fam83e	family with sequence similarity 83 member E [Source:ZFIN;Acc:ZDB-GENE-141215-21]	198.241	0.733854	0.230951	3.17753	0.001485	1
ENSDARG00000017128	yes	myofl	myoferlin like [Source:ZFIN;Acc:ZDB-GENE-111116-2]	321.443	0.741552	0.276223	2.68461	0.007261	1
ENSDARG00000112719	no	si:dkey-4j21.2	si:dkey-4j21.2 [Source:ZFIN;Acc:ZDB-GENE-120703-3]	97.0175	0.744531	0.264105	2.81907	0.004816	1
ENSDARG00000070331	yes	muc5.1	mucin 5.1, oligomeric mucus/gel-forming [Source:ZFIN;Acc:ZDB-GENE-120822-1]	88.1256	0.746801	0.264342	2.82513	0.004726	1
ENSDARG00000088885	yes	si:ch1073-340i21.3	si:ch1073-340i21.3 [Source:ZFIN;Acc:ZDB-GENE-030131-199]	748.188	0.749512	0.193759	3.86827	0.00011	0.623131
ENSDARG00000039352	yes	pald1b	phosphatase domain containing paladin 1b [Source:ZFIN;Acc:ZDB-GENE-070424-88]	49.9814	0.758285	0.275129	2.75611	0.005849	1
ENSDARG00000098313	no	nadka	NAD kinase a [Source:ZFIN;Acc:ZDB-GENE-050417-39]	169.44	0.761972	0.258494	2.94774	0.003201	1
ENSDARG00000093003	no	acy3.1	aspartoacylase (aminocyclase) 3, tandem duplicate 1 [Source:NCBI gene;Acc:791456]	93.3918	0.764221	0.239992	3.18436	0.001451	1
ENSDARG00000035514	yes	adam28	ADAM metallopeptidase domain 28 [Source:ZFIN;Acc:ZDB-GENE-060929-532]	112.948	0.803561	0.281164	2.85798	0.004263	1
ENSDARG00000091734	yes	traf3ip2l	TRAF3 interacting protein 2-like [Source:ZFIN;Acc:ZDB-GENE-110919-1]	91.5679	0.813775	0.268518	3.03061	0.002441	1
ENSDARG00000092947	yes	cyt1	type I cytokeratin, enveloping layer [Source:ZFIN;Acc:ZDB-GENE-991008-6]	64511.2	0.827092	0.298579	2.7701	0.005604	1
ENSDARG00000028386	yes	htatip2	HIV-1 Tat interactive protein 2 [Source:ZFIN;Acc:ZDB-GENE-001219-1]	216.754	0.856238	0.262335	3.26391	0.001099	1
ENSDARG00000036834	yes	krt92	keratin 92 [Source:ZFIN;Acc:ZDB-GENE-050417-363]	19289.3	0.872175	0.305855	2.8516	0.00435	1
ENSDARG00000055046	yes	ponzr5	plac8 onzin related protein 5 [Source:ZFIN;Acc:ZDB-GENE-081104-325]	224.953	0.910542	0.328287	2.77361	0.005544	1
ENSDARG00000100104	no	zgc:101785	zgc:101785 [Source:ZFIN;Acc:ZDB-GENE-041010-152]	86.6456	0.920766	0.319148	2.88508	0.003913	1
ENSDARG00000105274	no	CABZ01074130.1		915.628	0.925319	0.274571	3.37005	0.000752	1
ENSDARG00000087251	yes	si:ch73-50f9.4	si:ch73-50f9.4 [Source:ZFIN;Acc:ZDB-GENE-131122-9]	124.187	0.958816	0.299091	3.20577	0.001347	1
ENSDARG00000094041	yes	krt17	keratin 17 [Source:ZFIN;Acc:ZDB-GENE-060503-86]	8027.38	0.972601	0.312541	3.11192	0.001859	1
ENSDARG00000056615	yes	cybb	cytochrome b-245, beta polypeptide (chronic granulomatous disease) [Source:ZFIN;Acc:ZDB-GENE-040426-1380]	57.8883	0.991989	0.335487	2.95686	0.003108	1
ENSDARG00000040249	yes	tlr18	toll-like receptor 18 [Source:ZFIN;Acc:ZDB-GENE-040220-2]	53.2116	0.996144	0.364327	2.7342	0.006253	1
ENSDARG00000025912	yes	bscl2l	BSCL2 lipid droplet biogenesis associated, seipin, like [Source:ZFIN;Acc:ZDB-GENE-050320-130]	361.592	1.05075	0.349552	3.00599	0.002647	1
ENSDARG00000010482	yes	prg4a	proteoglycan 4a [Source:ZFIN;Acc:ZDB-GENE-030131-8295]	59.1235	1.2361	0.4056	3.04758	0.002307	1
ENSDARG00000038248	yes	ggact.2	gamma-glutamylamine cyclotransferase, tandem duplicate 2 [Source:NCBI gene;Acc:447805]	32.4387	1.56002	0.420534	3.70961	0.000208	0.819786
ENSDARG00000076013	no	mab21l3	mab-21-like 3 [Source:NCBI gene;Acc:558164]	24.6825	1.58112	0.56688	2.78917	0.005284	1
ENSDARG00000088402	no	rubcnl	rubicon like autophagy enhancer [Source:ZFIN;Acc:ZDB-GENE-070912-256]	15.5394	1.61111	0.542796	2.96817	0.002996	1
ENSDARG00000039943	yes	tent5ba	terminal nucleotidyltransferase 5ba [Source:ZFIN;Acc:ZDB-GENE-061110-129]	602.223	1.61793	0.552919	2.92616	0.003432	1
ENSDARG00000076221	yes	fthl28	ferritin, heavy polypeptide-like 28 [Source:ZFIN;Acc:ZDB-GENE-030131-7540]	65.3392	1.63307	0.532928	3.06434	0.002182	1
ENSDARG00000068515	yes	chs1	chitin synthase 1 [Source:ZFIN;Acc:ZDB-GENE-030131-1188]	15.8524	1.64033	0.583142	2.81291	0.00491	1
ENSDARG00000076820	yes	xkr8.2	XK, Kell blood group complex subunit-related family, member 8, tandem duplicate 2 [Source:ZFIN;Acc:ZDB-GENE-110106-2]	14.0589	1.67976	0.607096	2.76688	0.00566	1
ENSDARG00000094719	yes	CR318588.3	uncharacterized LOC101884954 [Source:NCBI gene;Acc:101884954]	60.7052	1.71608	0.487498	3.52018	0.000431	1
ENSDARG00000086897	yes	si:dkey-7i4.1	si:dkey-7i4.1 [Source:ZFIN;Acc:ZDB-GENE-081028-64]	19.7754	2.0719	0.521569	3.97243	7.11e-05	0.56194
ENSDARG00000097873	no	BX530721.1		33.8562	2.08438	0.767324	2.71643	0.006599	1
ENSDARG00000080410	no	snrnau11	small nuclear RNA u11 [Source:NCBI gene;Acc:100534613]	31.1711	2.58693	0.938262	2.75715	0.005831	1
ENSDARG00000078331	no	best1	bestrophin 1 [Source:ZFIN;Acc:ZDB-GENE-110411-214]	24.9153	2.87303	0.751382	3.82366	0.000131	0.623131
ENSDARG00000038271	no	zgc:113293	zgc:113293 [Source:ZFIN;Acc:ZDB-GENE-050417-453]	16.2975	3.5818	1.36295	2.62798	0.008589	1

## Sheet: DS1.7.SM.GO0007606
ENSEMBL ID	symbol	description	baseMean	log2FoldChange	lfcSE	stat	pvalue	padj	GO-term wide p-adj
ENSDARG00000059315	ora3	olfactory receptor class A related 3 [Source:ZFIN;Acc:ZDB-GENE-100721-3]	5.88966	2.09834	1.17495	1.78589	0.074116	1	0.937497
ENSDARG00000013014	or101-1	odorant receptor, family B, subfamily 101, member 1 [Source:ZFIN;Acc:ZDB-GENE-990415-190]	3.6711	1.45767	1.08365	1.34515	0.178578	1	0.937497
ENSDARG00000044748	or115-12	odorant receptor, family F, subfamily 115, member 12 [Source:ZFIN;Acc:ZDB-GENE-070806-13]	1.6035	2.30678	1.77079	1.30269	0.192681	1	0.937497
ENSDARG00000041032	or107-1	odorant receptor, family D, subfamily 107, member 1 [Source:ZFIN;Acc:ZDB-GENE-010308-21]	1.07319	-2.47336	1.99759	-1.23817	0.215652	1	0.937497
ENSDARG00000041019	or111-11	odorant receptor, family D, subfamily 111, member 11 [Source:ZFIN;Acc:ZDB-GENE-010308-10]	0.889095	-2.45958	2.07184	-1.18715	0.235169	1	0.937497
ENSDARG00000032380	ompb	olfactory marker protein b [Source:ZFIN;Acc:ZDB-GENE-030103-1]	1.2955	1.7812	1.93723	0.919454	0.357858	1	0.937497
ENSDARG00000041034	zgc:152857	zgc:152857 [Source:ZFIN;Acc:ZDB-GENE-060929-72]	2.70154	-1.07773	1.17412	-0.9179	0.35867	1	0.937497
ENSDARG00000087635	or128-5	odorant receptor, family E, subfamily 128, member 5 [Source:ZFIN;Acc:ZDB-GENE-980526-343]	3.92353	0.730975	0.98016	0.745772	0.455805	1	0.937497
ENSDARG00000073812	or131-2	odorant receptor, family H, subfamily 131, member 2 [Source:NCBI gene;Acc:569405]	1.74204	0.956111	1.31709	0.725927	0.467884	1	0.937497
ENSDARG00000032639	cd36	CD36 molecule (thrombospondin receptor) [Source:ZFIN;Acc:ZDB-GENE-040718-55]	24.6791	-0.44804	0.720792	-0.62159	0.534212	1	0.937497
ENSDARG00000077211	or112-1	odorant receptor, family A, subfamily 112, member 1 [Source:ZFIN;Acc:ZDB-GENE-990415-195]	2.4948	-0.88077	1.60149	-0.54997	0.58234	1	0.937497
ENSDARG00000043142	or108-3	odorant receptor, family D, subfamily 108, member 3 [Source:ZFIN;Acc:ZDB-GENE-070806-66]	1.22443	-1.0173	1.95487	-0.52039	0.602789	1	0.937497
ENSDARG00000005371	gprc6a	G protein-coupled receptor, class C, group 6, member A [Source:NCBI gene;Acc:494131]	3.56571	-0.50471	1.18074	-0.42745	0.66905	1	0.937497
ENSDARG00000054734	or116-1	odorant receptor, family F, subfamily 116, member 1 [Source:ZFIN;Acc:ZDB-GENE-070806-77]	5.8374	0.237242	0.876449	0.270686	0.786633	1	0.937497
ENSDARG00000059792	trpm5	transient receptor potential cation channel, subfamily M, member 5 [Source:ZFIN;Acc:ZDB-GENE-060503-736]	8.46194	-0.141	0.707153	-0.19939	0.841954	1	0.937497
ENSDARG00000100546	or108-2	odorant receptor, family D, subfamily 108, member 2 [Source:ZFIN;Acc:ZDB-GENE-070806-65]	4.81874	0.176532	0.930856	0.189645	0.849588	1	0.937497
ENSDARG00000079880	tas2r200.1	taste receptor, type 2, member 200, tandem duplicate 1 [Source:ZFIN;Acc:ZDB-GENE-070917-4]	1.16261	-0.35369	1.90535	-0.18563	0.852735	1	0.937497
ENSDARG00000031875	trpa1b	transient receptor potential cation channel, subfamily A, member 1b [Source:ZFIN;Acc:ZDB-GENE-050106-1]	18.4379	0.069844	0.430618	0.162194	0.871153	1	0.937497
ENSDARG00000041033	or119-2	odorant receptor, family F, subfamily 119, member 2 [Source:ZFIN;Acc:ZDB-GENE-010308-22]	2.30347	-0.19994	1.29287	-0.15464	0.877102	1	0.937497
ENSDARG00000037921	gng13b	guanine nucleotide binding protein (G protein), gamma 13b [Source:ZFIN;Acc:ZDB-GENE-040718-97]	148.988	0.046405	0.31058	0.149415	0.881226	1	0.937497
ENSDARG00000042810	or128-10	odorant receptor, family E, subfamily 128, member 10 [Source:ZFIN;Acc:ZDB-GENE-070806-114]	4.98374	0.147594	1.04775	0.140867	0.887975	1	0.937497
ENSDARG00000105708	or109-11	odorant receptor, family D, subfamily 109, member 11 [Source:ZFIN;Acc:ZDB-GENE-070806-74]	0.675813	0.388094	2.99028	0.129785	0.896737	1	0.937497
ENSDARG00000095417	or125-4	odorant receptor, family E, subfamily 125, member 4 [Source:ZFIN;Acc:ZDB-GENE-070806-94]	1.96467	-0.00374	1.51114	-0.00248	0.998024	1	0.998024

## Sheet: DS1.8.SM.GO.BP
GOBPID	Pvalue	Padj	OddsRatio	ExpCount	Count	Size	Term	genes
GO:0035556	0.043913	0.047506	2.21342	4.02554	8	1447	intracellular signal transduction	adgre9,dusp19b,eps8l1a,map3k15,si:ch211-214b16.2,si:ch73-50f9.4,si:dkey-7i4.1,traf3ip2l
GO:0006820	0.012583	0.042084	4.79814	0.90693	4	326	anion transport	anxa1a,best1,pitpnc1b,xkr8.2
GO:0023061	0.007595	0.042084	8.05393	0.403389	3	145	signal release	anxa1a,otofa,scamp5a
GO:0010876	0.015896	0.042084	6.08164	0.530562	3	195	lipid localization	anxa1a,bscl2l,pitpnc1b,xkr8.2
GO:0051130	0.028952	0.042084	4.79623	0.667678	3	240	positive regulation of cellular component organization	anxa1a,eps8l1a,gsnb
GO:0140352	0.037916	0.044211	4.29823	0.742792	3	267	export from cell	anxa1a,otofa,scamp5a
GO:0002791	0.01023	0.042084	14.1231	0.15301	2	55	regulation of peptide secretion	anxa1a,scamp5a
GO:0006909	0.011328	0.042084	13.364	0.161356	2	58	phagocytosis	anxa1a,xkr8.2
GO:0001816	0.017542	0.042084	10.5305	0.203085	2	73	cytokine production	anxa1a,scamp5a
GO:0015914	0.017998	0.042084	10.3836	0.205867	2	74	phospholipid transport	pitpnc1b,xkr8.2
GO:0009636	0.018924	0.042084	10.1017	0.211431	2	76	response to toxic substance	anxa1a,chrng
GO:0031101	0.018924	0.042084	10.1017	0.211431	2	76	fin regeneration	anxa1a,krt17
GO:0051223	0.018924	0.042084	10.1017	0.211431	2	76	regulation of protein transport	anxa1a,scamp5a
GO:0031589	0.01987	0.042084	9.83459	0.216995	2	78	cell-substrate adhesion	lamb4,si:dkey-9l20.3
GO:0045055	0.020351	0.042084	9.70625	0.219777	2	79	regulated exocytosis	otofa,scamp5a
GO:0035592	0.021327	0.042084	9.45931	0.225341	2	81	establishment of protein localization to extracellular region	anxa1a,scamp5a
GO:0043405	0.021822	0.042084	9.34048	0.228123	2	82	regulation of MAP kinase activity	dusp19b,map3k15
GO:0032880	0.038138	0.044211	6.84273	0.308801	2	111	regulation of protein localization	anxa1a,scamp5a
GO:0044089	0.039394	0.045076	6.71858	0.314365	2	113	positive regulation of cellular component biogenesis	eps8l1a,gsnb
GO:0060627	0.047932	0.048935	6.00922	0.350531	2	126	regulation of vesicle-mediated transport	anxa1a,scamp5a
GO:0002264	0.002782	0.042084	Inf	0.002782	1	1	endothelial cell activation involved in immune response	tcima
GO:0006031	0.002782	0.042084	Inf	0.002782	1	1	chitin biosynthetic process	chs1
GO:0006741	0.008323	0.042084	183.372	0.008346	1	3	NADP biosynthetic process	nadka
GO:0002825	0.011083	0.042084	122.24	0.011128	1	4	regulation of T-helper 1 type immune response	anxa1a
GO:0002828	0.011083	0.042084	122.24	0.011128	1	4	regulation of type 2 immune response	anxa1a
GO:0006925	0.011083	0.042084	122.24	0.011128	1	4	inflammatory cell apoptotic process	anxa1a
GO:0014839	0.011083	0.042084	122.24	0.011128	1	4	myoblast migration involved in skeletal muscle regeneration	anxa1a
GO:0031394	0.011083	0.042084	122.24	0.011128	1	4	positive regulation of prostaglandin biosynthetic process	anxa1a
GO:0032743	0.011083	0.042084	122.24	0.011128	1	4	positive regulation of interleukin-2 production	anxa1a
GO:0033031	0.011083	0.042084	122.24	0.011128	1	4	positive regulation of neutrophil apoptotic process	anxa1a
GO:0033032	0.011083	0.042084	122.24	0.011128	1	4	regulation of myeloid cell apoptotic process	anxa1a
GO:0043372	0.011083	0.042084	122.24	0.011128	1	4	positive regulation of CD4-positive, alpha-beta T cell differentiation	anxa1a
GO:0045627	0.011083	0.042084	122.24	0.011128	1	4	positive regulation of T-helper 1 cell differentiation	anxa1a
GO:0045629	0.011083	0.042084	122.24	0.011128	1	4	negative regulation of T-helper 2 cell differentiation	anxa1a
GO:0045723	0.011083	0.042084	122.24	0.011128	1	4	positive regulation of fatty acid biosynthetic process	anxa1a
GO:0046635	0.011083	0.042084	122.24	0.011128	1	4	positive regulation of alpha-beta T cell activation	anxa1a
GO:0060192	0.011083	0.042084	122.24	0.011128	1	4	negative regulation of lipase activity	anxa1a
GO:0097350	0.011083	0.042084	122.24	0.011128	1	4	neutrophil clearance	anxa1a
GO:1900138	0.011083	0.042084	122.24	0.011128	1	4	negative regulation of phospholipase A2 activity	anxa1a
GO:2000483	0.011083	0.042084	122.24	0.011128	1	4	negative regulation of interleukin-8 secretion	anxa1a
GO:2001279	0.011083	0.042084	122.24	0.011128	1	4	regulation of unsaturated fatty acid biosynthetic process	anxa1a
GO:0030850	0.013835	0.042084	91.6744	0.01391	1	5	prostate gland development	anxa1a
GO:0031340	0.013835	0.042084	91.6744	0.01391	1	5	positive regulation of vesicle fusion	anxa1a
GO:0045582	0.013835	0.042084	91.6744	0.01391	1	5	positive regulation of T cell differentiation	anxa1a
GO:2000106	0.013835	0.042084	91.6744	0.01391	1	5	regulation of leukocyte apoptotic process	anxa1a
GO:0002824	0.016579	0.042084	73.3349	0.016692	1	6	positive regulation of adaptive immune response based on somatic recombination of immune receptors built from immunoglobulin superfamily domains	anxa1a
GO:0034389	0.016579	0.042084	73.3349	0.016692	1	6	lipid droplet organization	bscl2l
GO:0043371	0.016579	0.042084	73.3349	0.016692	1	6	negative regulation of CD4-positive, alpha-beta T cell differentiation	anxa1a
GO:0045581	0.016579	0.042084	73.3349	0.016692	1	6	negative regulation of T cell differentiation	anxa1a
GO:0045622	0.016579	0.042084	73.3349	0.016692	1	6	regulation of T-helper cell differentiation	anxa1a
GO:0090303	0.016579	0.042084	73.3349	0.016692	1	6	positive regulation of wound healing	anxa1a
GO:0010996	0.019316	0.042084	61.1085	0.019474	1	7	response to auditory stimulus	otofa
GO:0032677	0.019316	0.042084	61.1085	0.019474	1	7	regulation of interleukin-8 production	anxa1a
GO:0042554	0.019316	0.042084	61.1085	0.019474	1	7	superoxide anion generation	cybb
GO:0045956	0.019316	0.042084	61.1085	0.019474	1	7	positive regulation of calcium ion-dependent exocytosis	scamp5a
GO:0046349	0.019316	0.042084	61.1085	0.019474	1	7	amino sugar biosynthetic process	chs1
GO:0046637	0.019316	0.042084	61.1085	0.019474	1	7	regulation of alpha-beta T cell differentiation	anxa1a
GO:0051014	0.019316	0.042084	61.1085	0.019474	1	7	actin filament severing	gsnb
GO:0071385	0.019316	0.042084	61.1085	0.019474	1	7	cellular response to glucocorticoid stimulus	anxa1a
GO:1900029	0.019316	0.042084	61.1085	0.019474	1	7	positive regulation of ruffle assembly	eps8l1a
GO:0002294	0.022045	0.042084	52.3754	0.022256	1	8	CD4-positive, alpha-beta T cell differentiation involved in immune response	anxa1a
GO:0006880	0.022045	0.042084	52.3754	0.022256	1	8	intracellular sequestering of iron ion	fthl28
GO:0010517	0.022045	0.042084	52.3754	0.022256	1	8	regulation of phospholipase activity	anxa1a
GO:0030216	0.022045	0.042084	52.3754	0.022256	1	8	keratinocyte differentiation	anxa1a
GO:0050885	0.022045	0.042084	52.3754	0.022256	1	8	neuromuscular process controlling balance	otofa
GO:0070301	0.022045	0.042084	52.3754	0.022256	1	8	cellular response to hydrogen peroxide	anxa1a
GO:0070831	0.022045	0.042084	52.3754	0.022256	1	8	basement membrane assembly	lamb4
GO:0090050	0.022045	0.042084	52.3754	0.022256	1	8	positive regulation of cell migration involved in sprouting angiogenesis	anxa1a
GO:0014812	0.024767	0.042084	45.8256	0.025038	1	9	muscle cell migration	anxa1a
GO:1901071	0.026887	0.042084	41.6693	0.02721	1	10	glucosamine-containing compound metabolic process	chs1,chst2b
GO:0002287	0.027482	0.042084	40.7313	0.02782	1	10	alpha-beta T cell activation involved in immune response	anxa1a
GO:0002292	0.027482	0.042084	40.7313	0.02782	1	10	T cell differentiation involved in immune response	anxa1a
GO:0002819	0.027482	0.042084	40.7313	0.02782	1	10	regulation of adaptive immune response	anxa1a
GO:0045920	0.027482	0.042084	40.7313	0.02782	1	10	negative regulation of exocytosis	anxa1a
GO:0046457	0.027482	0.042084	40.7313	0.02782	1	10	prostanoid biosynthetic process	anxa1a
GO:0050709	0.027482	0.042084	40.7313	0.02782	1	10	negative regulation of protein secretion	anxa1a
GO:0051238	0.027482	0.042084	40.7313	0.02782	1	10	sequestering of metal ion	fthl28
GO:0070782	0.027482	0.042084	40.7313	0.02782	1	10	phosphatidylserine exposure on apoptotic cell surface	xkr8.2
GO:1900087	0.027482	0.042084	40.7313	0.02782	1	10	positive regulation of G1/S transition of mitotic cell cycle	anxa1a
GO:1902107	0.027482	0.042084	40.7313	0.02782	1	10	positive regulation of leukocyte differentiation	anxa1a
GO:0006693	0.030189	0.042084	36.6558	0.030602	1	11	prostaglandin metabolic process	anxa1a
GO:0010165	0.030189	0.042084	36.6558	0.030602	1	11	response to X-ray	anxa1a
GO:0031960	0.030189	0.042084	36.6558	0.030602	1	11	response to corticosteroid	anxa1a
GO:0032652	0.030189	0.042084	36.6558	0.030602	1	11	regulation of interleukin-1 production	anxa1a
GO:0050482	0.030189	0.042084	36.6558	0.030602	1	11	arachidonic acid secretion	anxa1a
GO:0062013	0.030189	0.042084	36.6558	0.030602	1	11	positive regulation of small molecule metabolic process	anxa1a
GO:0071715	0.030189	0.042084	36.6558	0.030602	1	11	icosanoid transport	anxa1a
GO:0002698	0.032889	0.042084	33.3214	0.033384	1	12	negative regulation of immune effector process	anxa1a
GO:0010595	0.032889	0.042084	33.3214	0.033384	1	12	positive regulation of endothelial cell migration	anxa1a
GO:0018149	0.032889	0.042084	33.3214	0.033384	1	12	peptide cross-linking	tgm1l4
GO:0019217	0.032889	0.042084	33.3214	0.033384	1	12	regulation of fatty acid metabolic process	anxa1a
GO:0019674	0.032889	0.042084	33.3214	0.033384	1	12	NAD metabolic process	nadka
GO:0019915	0.032889	0.042084	33.3214	0.033384	1	12	lipid storage	bscl2l
GO:0032946	0.032889	0.042084	33.3214	0.033384	1	12	positive regulation of mononuclear cell proliferation	anxa1a
GO:0042102	0.032889	0.042084	33.3214	0.033384	1	12	positive regulation of T cell proliferation	anxa1a
GO:0045921	0.032889	0.042084	33.3214	0.033384	1	12	positive regulation of exocytosis	scamp5a
GO:1902106	0.032889	0.042084	33.3214	0.033384	1	12	negative regulation of leukocyte differentiation	anxa1a
GO:2000514	0.032889	0.042084	33.3214	0.033384	1	12	regulation of CD4-positive, alpha-beta T cell activation	anxa1a
GO:0006044	0.035582	0.043652	30.5426	0.036166	1	13	N-acetylglucosamine metabolic process	chst2b
GO:0070365	0.035582	0.043652	30.5426	0.036166	1	13	hepatocyte differentiation	anxa1a
GO:1903039	0.035582	0.043652	30.5426	0.036166	1	13	positive regulation of leukocyte cell-cell adhesion	anxa1a
GO:1904950	0.035582	0.043652	30.5426	0.036166	1	13	negative regulation of establishment of protein localization	anxa1a
GO:0001776	0.038267	0.044211	28.1914	0.038948	1	14	leukocyte homeostasis	anxa1a
GO:0006516	0.038267	0.044211	28.1914	0.038948	1	14	glycoprotein catabolic process	zgc:175088
GO:0031529	0.038267	0.044211	28.1914	0.038948	1	14	ruffle organization	eps8l1a
GO:0043535	0.038267	0.044211	28.1914	0.038948	1	14	regulation of blood vessel endothelial cell migration	anxa1a
GO:0050707	0.040074	0.045417	26.7721	0.040825	1	15	regulation of cytokine secretion	anxa1a,scamp5a
GO:0046717	0.040945	0.045537	26.1761	0.04173	1	15	acid secretion	anxa1a
GO:0051016	0.040945	0.045537	26.1761	0.04173	1	15	barbed-end actin filament capping	gsnb
GO:0043652	0.043615	0.047506	24.4295	0.044512	1	16	engulfment of apoptotic cell	xkr8.2
GO:0046636	0.043615	0.047506	24.4295	0.044512	1	16	negative regulation of alpha-beta T cell activation	anxa1a
GO:0000186	0.046279	0.048308	22.9012	0.047294	1	17	activation of MAPKK activity	map3k15
GO:0002699	0.046279	0.048308	22.9012	0.047294	1	17	positive regulation of immune effector process	anxa1a
GO:0050715	0.046279	0.048308	22.9012	0.047294	1	17	positive regulation of cytokine secretion	scamp5a
GO:0050777	0.046279	0.048308	22.9012	0.047294	1	17	negative regulation of immune response	anxa1a
GO:0015909	0.048935	0.048935	21.5527	0.050076	1	18	long-chain fatty acid transport	anxa1a
GO:0019363	0.048935	0.048935	21.5527	0.050076	1	18	pyridine nucleotide biosynthetic process	nadka
GO:0071383	0.048935	0.048935	21.5527	0.050076	1	18	cellular response to steroid hormone stimulus	anxa1a
GO:1902742	0.048935	0.048935	21.5527	0.050076	1	18	apoptotic process involved in development	xkr8.2

## Sheet: DS1.9.SM.KEGG
ID	Description	GeneRatio	BgRatio	pvalue	p.adjust	qvalue	geneID	Count
dre04216	Ferroptosis	2022-12-02	62/6953	0.004875	0.092628	0.076976	100006523/393386	2
dre00533	Glycosaminoglycan biosynthesis - keratan sulfate	2022-12-01	22/6953	0.037344	0.205838	0.171057	100006249	1
dre04145	Phagosome	2022-12-02	185/6953	0.039003	0.205838	0.171057	393386/403133	2
dre04217	Necroptosis	2022-12-02	196/6953	0.043334	0.205838	0.171057	100006523/393386	2

[truncated: 14 more sheets: DS1.10.SM.Reactome, DS1.11.DEG.TS+SMvC, DS1.12.TS+SM.GO0009408, DS1.13.TS+SM.GO.BP, DS1.14.TS+SM.KEGG, DS1.15.TS+SM.Reactome, DS1.16.TS+SM.GO0007606, DS1.17.uTS+SM.GO.BP, DS1.18.uTS+SM.KEGG, DS1.19.uTS+SM.Reactome, DS1.20.DEG.SMvTS+SM, DS1.21.DEG.TSvTS+SM, DS1.22.LAMP.primers, DS1.23.hair.cells]
